# Supplementary material for: Balanced diet and daily calorie consumption: Consumer attitude during the COVID-19 pandemic from an emerging economy
Source: PLoS One. 2022 Aug 4;17(8):e0270843. doi: 10.1371/journal.pone.0270843 (PMC9352029; doi:10.1371/journal.pone.0270843)
Supplement: S1 Data — (XLSX) [file pone.0270843.s001.xlsx]

## Sheet: Data
													F1	F2	F3	F4		F5	F6	F7	F8		F9	F10	F11	F12
Timestamp	Interviewee	Age of Respondent	Gender	Annual Income	Do you suffer from any of the following health issues?	Are you aware about calorie composition of diet you take?	If yes, what is your daily calorie intake?	What daily calorie intake is recommended to you	Are you aware of the concept of balanced diet	If Yes, Do you know five food groups in balanced diet	Do you know main components/nutrients in balanced diet?	If Yes, what are the main components/nutrients in balanced diet?	Balanced diet is good for health	Monitoring daily calorie consumption is good for health	Consuming balanced diet will reduce threat of infection of Covid 19	Monitoring daily calorie consumption will reduce threat of infection of Covid19		Eating balanced diet will make me feel happy	Monitoring daily calorie consumption will make me happy	I will become stronger by consuming balanced diet	I will become stronger by monitoring my daily calorie intake		I will definitely follow balanced diet on daily basis	I will definitely monitor my daily calorie consumption	I will recommend others to follow balanced diet	I will recommend others to monitor daily calorie consumtion
2020/04/15 5:48:04 PM GMT+5:30	Interviewee	43	Male	Above 10 Lakhs	None	No		Don't know	Something	No	No		Disagree	Disagree	Strongly agree	Strongly agree		Strongly agree	Strongly agree	Strongly agree	Strongly agree		Strongly agree	Strongly agree	Agree	Strongly agree
2020/04/15 5:55:19 PM GMT+5:30	Interviewee	24	Female	5-10 Lakhs	None	Yes		1400	Yes	Yes	Yes		Strongly agree	Strongly agree	Strongly agree	Agree		Agree	Agree	Agree	Strongly agree		Agree	Agree	Neutral	Strongly agree				Imported poultry products taste good.	ATTI1
2020/04/15 5:58:42 PM GMT+5:30	Interviewee	31	Male	5-10 Lakhs	None	No		Don't know	No	No	No		Disagree	Disagree	agree	Agree		Agree	Agree	Agree	Agree		Strongly agree	Strongly agree	Agree	Agree				Imported poultry products are healthy food.	ATTI2
2020/04/15 5:59:58 PM GMT+5:30	Interviewee	32	Male	5-10 Lakhs	None	Yes	Maybe around 1500	2500 Calories	No	No	Maybe	Protien, fibre, Carbs, Amino acids	Strongly agree	Strongly agree	Neutral	Agree		Strongly agree	Strongly agree	Strongly agree	Strongly agree		Agree	Agree	Agree	Neutral				Imported poultry products have good quality.	ATTI3
2020/04/15 6:00:36 PM GMT+5:30	Interviewee	42	Male	5-10 Lakhs	None	No		2500 Calories	Yes	Something	Maybe		Disagree	Disagree	agree	Agree		Agree	Agree	Agree	Agree		Agree	Agree	Agree	Strongly agree				Imported poultry products are safe to consume.	ATTI4
2020/04/15 6:07:01 PM GMT+5:30	Interviewee	28	Male	5-10 Lakhs	None	Maybe		2500 Calories	Yes	No	No		Neutral	Neutral	Strongly agree	Strongly agree		Strongly agree	Strongly agree	Strongly agree	Strongly agree		Strongly agree	Strongly agree	Neutral	Strongly agree				Imported poultry products provide value for money.	ATTI5
2020/04/15 6:09:46 PM GMT+5:30	Interviewee	34	Male	5-10 Lakhs	None	No		Don't know	Yes	Something	Maybe	Carbohydrates, proteins, fats, vitamins, amino acids.	Disagree	Disagree	Strongly agree	Strongly agree		Strongly agree	Strongly agree	Strongly agree	Strongly agree		Agree	Agree	Disagree	Strongly agree				Imported poultry products are good.	ATTI6
2020/04/15 6:12:33 PM GMT+5:30	Interviewee	30	Male	Above 10 Lakhs	Vitamin Deficiency	Maybe	Around 2000	2000 Calories	Something	No	No		Neutral	Neutral	agree	Agree		Strongly agree	Strongly agree	Agree	Agree		Agree	Agree	Agree	Agree				Imported poultry products are appealing.	ATTI7
2020/04/15 6:15:05 PM GMT+5:30	Interviewee	32	Female	5-10 Lakhs	None	No		Don't know	Yes	Something	Maybe		Disagree	Disagree	agree	Agree		Agree	Agree	Agree	Agree		Agree	Agree	Agree	Agree				Imported poultry products are excellent.	ATTI8
2020/04/15 6:16:15 PM GMT+5:30	Interviewee	30	Male	1-5 Lakhs	None	Yes	3000	2500 Calories	Something	No	No		Agree	Strongly agree	agree	Agree		Agree	Agree	Agree	Agree		Agree	Agree	Strongly agree	Agree				Imported poultry products are favourable.	ATTI9
2020/04/15 6:16:19 PM GMT+5:30	Interviewee	20	Female	1-5 Lakhs	None	No		Don't know	No	No	Maybe		Disagree	Disagree	agree	Agree		Neutral	Neutral	Agree	Agree		Strongly agree	Strongly agree	Neutral	Strongly agree				Imported poultry products are preferred most	ATTI10
2020/04/15 6:17:15 PM GMT+5:30	Interviewee	41	Female	1-5 Lakhs	Thyroid	No		Don't know	Something	No	No		Disagree	Disagree	agree	Agree		Agree	Strongly agree	Strongly agree	Strongly agree		Strongly agree	Strongly agree	Agree	Strongly agree				I will definitely buy poultry imports the next time I buy poultry products.	ATTI11 I will spend more on imported poultry products the next time I buy poultry products.	ATTI12 I will recommend others to buy imported poultry products.	ATTI13
2020/04/15 6:19:04 PM GMT+5:30	Interviewee	40	Male	5-10 Lakhs	None	Maybe		Don't know	No	No	No		Neutral	Neutral	Strongly agree	Strongly agree		Strongly agree	Strongly agree	Strongly agree	Strongly agree		Strongly agree	Strongly agree	Agree	Strongly agree				I would not mind to buy imported poultry products next time.	ATTI14
2020/04/15 6:19:24 PM GMT+5:30	Interviewee	30	Female	Above 10 Lakhs	Thyroid	Yes	~1500	1500	Yes	Yes	Yes	Fruits & veggies, dairy, legumes- protein, cereals , Oil & fats	Agree	Strongly agree	Strongly agree	Strongly agree		Agree	Strongly agree	Strongly agree	Strongly agree		Strongly agree	Strongly agree	Strongly agree	Strongly agree				I intend to buy imported poultry products when I make the next purchase.	ATTI15
2020/04/15 6:20:40 PM GMT+5:30	Interviewee	34	Male	Above 10 Lakhs	Vitamin Deficiency	Maybe	2100calories	2500 Calories	Yes	Yes	Yes	Minerals, Vitamins, Proteins, Carbohydrates, Fats	Neutral	Neutral	agree	Agree		Agree	Strongly agree	Strongly agree	Strongly agree		Strongly agree	Strongly agree	Neutral	Strongly agree
2020/04/15 6:20:50 PM GMT+5:30	Interviewee	27	Female	Above 10 Lakhs	None	No		Don't know	Yes	Yes	Yes		Disagree	Disagree	Strongly agree	Strongly agree		Strongly agree	Strongly agree	Strongly agree	Strongly agree		Strongly agree	Strongly agree	Strongly agree	Strongly agree
2020/04/15 6:21:00 PM GMT+5:30	Interviewee	30	Female	1-5 Lakhs	None	No		Don't know	Something	Something	No		Disagree	Disagree	Strongly agree	Agree		Agree	Agree	Neutral	Agree		Agree	Agree	Neutral	Agree				S
2020/04/15 6:21:32 PM GMT+5:30	Interviewee	28	Female	5-10 Lakhs	None	No		Don't know	Yes	Yes	Maybe		Disagree	Disagree	Strongly agree	Strongly agree		Agree	Strongly agree	Strongly agree	Strongly agree		Agree	Agree	Neutral	Agree
2020/04/15 6:22:13 PM GMT+5:30	Interviewee	27	Male	1-5 Lakhs	None	Yes		2500 Calories	Yes	Yes	Yes	Protein, Fiber, Omega 3, Carbs	Agree	Strongly agree	agree	Agree		Neutral	Agree	Neutral	Agree		Agree	Agree	Disagree	Agree
2020/04/15 6:23:28 PM GMT+5:30	Interviewee	32	Male	Above 10 Lakhs	Arthritis	No	Not sure	Don't know	Yes	Yes	Yes	1) Vitamins 2) Protein 3) Fibre 4) Carbohydrates 5) Minerals	Disagree	Disagree	agree	Agree		Agree	Strongly agree	Agree	Agree		Strongly agree	Strongly agree	Agree	Strongly agree
2020/04/15 6:23:47 PM GMT+5:30	Interviewee	18	Female	1-5 Lakhs	None	Maybe		Don't know	Something	No	Maybe		Neutral	Neutral	agree	Strongly agree		Agree	Agree	Agree	Agree		Agree	Agree	Neutral	Agree
2020/04/15 6:28:10 PM GMT+5:30	Interviewee	42	Male	5-10 Lakhs	Thyroid	No		Don't know	Yes	Yes	Yes	Vitamins, Fibre, Fat, etc	Disagree	Disagree	Strongly agree	Strongly agree		Strongly agree	Strongly agree	Strongly agree	Strongly agree		Strongly agree	Strongly agree	Strongly agree	Strongly agree
2020/04/15 6:36:21 PM GMT+5:30	Interviewee	24	Female	1-5 Lakhs	Palputation	No		Don't know	Yes	No	Maybe		Disagree	Disagree	agree	Neutral		Neutral	Neutral	Agree	Agree		Agree	Agree	Agree	Agree
2020/04/15 6:38:58 PM GMT+5:30	Interviewee	24	Male	1-5 Lakhs	None	No		Don't know	Something	Yes	Maybe		Disagree	Disagree	Strongly agree	Strongly agree		Strongly agree	Strongly agree	Agree	Agree		Strongly agree	Strongly agree	Agree	Strongly agree
2020/04/15 6:39:37 PM GMT+5:30	Interviewee	45	Male	5-10 Lakhs	None	Maybe		Don't know	Something	Something	Maybe		Neutral	Neutral	agree	Strongly agree		Agree	Agree	Agree	Agree		Agree	Agree	Agree	Strongly agree
2020/04/15 6:41:16 PM GMT+5:30	Interviewee	28	Male	5-10 Lakhs	None	Maybe		Don't know	Yes	Yes	Yes	Carbohydrates,Minerals, Vitamins, Fibre,Water	Neutral	Neutral	Strongly agree	Strongly agree		Strongly agree	Strongly agree	Strongly agree	Strongly agree		Strongly agree	Strongly agree	Agree	Strongly agree
2020/04/15 6:41:27 PM GMT+5:30	Interviewee	28	Male	1-5 Lakhs	Thyroid	Yes	2000- 2200	2000 Calories	Yes	Something	Yes	Carbs, Fats, Proteins, Mineral, Fibre, Multi Vitamins, Water intake	Agree	Strongly agree	Strongly agree	Strongly agree		Strongly agree	Strongly agree	Strongly agree	Strongly agree		Strongly agree	Strongly agree	Agree	Strongly agree
2020/04/15 6:48:24 PM GMT+5:30	Interviewee	28	Male	Above 10 Lakhs	None	No		3000 Calories	No	No	No		Disagree	Disagree	Strongly agree	Agree		Disagree	Strongly agree	Agree	Agree		Strongly agree	Strongly agree	Disagree	Agree
2020/04/15 6:49:40 PM GMT+5:30	Interviewee	41	Female	1-5 Lakhs	Vitamin Deficiency	Yes	2500 cal	2500 Calories	Yes	Yes	Yes	Carbohydrates, vitamins, mineral, fats proteins	Agree	Strongly agree	Strongly agree	Agree		Strongly agree	Strongly agree	Strongly agree	Strongly agree		Strongly agree	Strongly agree	Neutral	Strongly agree
2020/04/15 6:58:37 PM GMT+5:30	Interviewee	24	Male	5-10 Lakhs	None	No		Don't know	No	No	No		Disagree	Disagree	Strongly agree	Strongly agree		Agree	Agree	Agree	Agree		Agree	Agree	Agree	Strongly agree
2020/04/15 6:59:09 PM GMT+5:30	Interviewee	46	Male	1-5 Lakhs	Thyroid	No		Don't know	No	No	Yes		Disagree	Disagree	agree	Agree		Agree	Strongly agree	Strongly agree	Strongly agree		Strongly agree	Strongly agree	Agree	Strongly agree
2020/04/15 7:05:33 PM GMT+5:30	Interviewee	43	Male	Above 10 Lakhs	Diabetes	No		Don't know	No	No	No		Disagree	Disagree	agree	Agree		Agree	Agree	Agree	Agree		Agree	Agree	Neutral	Agree
2020/04/15 7:07:35 PM GMT+5:30	Interviewee	37	Female	5-10 Lakhs	None	Maybe	Approx 2500	2000 Calories	Yes	Yes	Yes	Carbohydrates, proteins, vitamins, fat, minerals	Neutral	Neutral	Strongly agree	Strongly agree		Strongly agree	Strongly agree	Strongly agree	Strongly agree		Strongly agree	Strongly agree	Agree	Strongly agree
2020/04/15 7:08:00 PM GMT+5:30	Interviewee	29	Female	5-10 Lakhs	Vitamin Deficiency	No		Don't know	Yes	Something	Maybe		Disagree	Disagree	Strongly agree	Agree		Agree	Strongly agree	Strongly agree	Strongly agree		Agree	Agree	Agree	Agree
2020/04/15 7:11:28 PM GMT+5:30	Interviewee	29	Male	1-5 Lakhs	None	No		Don't know	Yes	No	No		Disagree	Disagree	Strongly agree	Strongly agree		Strongly agree	Strongly agree	Strongly agree	Strongly agree		Strongly agree	Strongly agree	Neutral	Strongly agree
2020/04/15 7:15:06 PM GMT+5:30	Interviewee	32	Female	1-5 Lakhs	Infertility, early menopause, no mensis even after taking medicines. I am on medication from 2015 December for the same issue	Maybe		Don't know	Something	No	No		Neutral	Neutral	Strongly agree	Strongly agree		Strongly agree	Strongly agree	Strongly agree	Strongly agree		Strongly agree	Strongly agree	Strongly agree	Strongly agree
2020/04/15 7:17:24 PM GMT+5:30	Interviewee	28	Female	1-5 Lakhs	None	No		Don't know	Something	Something	Maybe		Disagree	Disagree	agree	Strongly agree		Strongly agree	Strongly agree	Strongly agree	Strongly agree		Agree	Agree	Agree	Strongly agree
2020/04/15 7:17:34 PM GMT+5:30	Interviewee	32	Female	1-5 Lakhs	Osteoarthritis	No		Don't know	Something	Something	Maybe		Disagree	Disagree	Strongly agree	Strongly agree		Neutral	Disagree	Disagree	Neutral		Agree	Agree	Neutral	Agree
2020/04/15 7:20:19 PM GMT+5:30	Interviewee	42	Female	1-5 Lakhs	Vitamin Deficiency	No		Don't know	Yes	Yes	Yes	Carbohydrates, Vitamins, Minerals, Water, Proteins	Disagree	Disagree	Strongly agree	Strongly agree		Strongly agree	Strongly agree	Strongly agree	Strongly agree		Strongly agree	Strongly agree	Agree	Strongly agree
2020/04/15 7:22:47 PM GMT+5:30	Interviewee	43	Male	1-5 Lakhs	None	Yes		2500 Calories	Yes	Yes	Yes	Carbohydrates, Proteins, Fats, Vitamins, Minerals	Agree	Strongly agree	Strongly agree	Strongly agree		Strongly agree	Strongly agree	Strongly agree	Strongly agree		Agree	Agree	Neutral	Strongly agree
2020/04/15 7:23:40 PM GMT+5:30	Interviewee	27	Female	1-5 Lakhs	None	No		Don't know	No	No	No		Disagree	Disagree	Strongly agree	Strongly agree		Strongly agree	Strongly agree	Strongly agree	Strongly agree		Strongly agree	Strongly agree	Strongly agree	Strongly agree
2020/04/15 7:37:29 PM GMT+5:30	Interviewee	32	Male	5-10 Lakhs	None	Maybe		Don't know	Yes	Yes	Yes		Neutral	Neutral	Strongly agree	Agree		Agree	Agree	Agree	Agree		Agree	Agree	Agree	Agree
2020/04/15 7:40:22 PM GMT+5:30	Interviewee	23	Male	1-5 Lakhs	None	Yes	3000 calories	Don't know	Yes	Yes	No		Strongly agree	Strongly agree	agree	Agree		Agree	Agree	Agree	Agree		Agree	Agree	Neutral	Agree
2020/04/15 7:42:14 PM GMT+5:30	Interviewee	42	Male	1-5 Lakhs	None	Yes	5000	3000 Calories	Yes	Yes	Yes		Strongly agree	Strongly agree	agree	Strongly agree		Strongly agree	Strongly agree	Strongly agree	Strongly agree		Strongly agree	Strongly agree	Neutral	Neutral
2020/04/15 7:42:24 PM GMT+5:30	Interviewee	26	Female	5-10 Lakhs	None	No		Don't know	Yes	No	No		Disagree	Disagree	Strongly agree	Strongly agree		Strongly agree	Strongly agree	Strongly agree	Strongly agree		Strongly agree	Strongly agree	Neutral	Strongly agree
2020/04/15 7:42:39 PM GMT+5:30	Interviewee	25	Male	5-10 Lakhs	None	No		2500 Calories	Yes	No	No		Disagree	Disagree	Strongly agree	Strongly agree		Strongly agree	Strongly agree	Strongly agree	Strongly agree		Strongly agree	Strongly agree	Neutral	Strongly agree
2020/04/15 7:43:00 PM GMT+5:30	Interviewee	41	Female	Above 10 Lakhs	None	Yes	1700	1500	Yes	Yes	Yes	Carbohydrates, Protein, Fats	Agree	Strongly agree	Strongly agree	Agree		Agree	Strongly agree	Strongly agree	Strongly agree		Strongly agree	Strongly agree	Strongly agree	Strongly agree
2020/04/15 7:45:54 PM GMT+5:30	Interviewee	27	Male	5-10 Lakhs	None	No		Don't know	No	No	No		Disagree	Disagree	agree	Agree		Agree	Strongly agree	Agree	Agree		Agree	Agree	Neutral	Agree
2020/04/15 7:48:52 PM GMT+5:30	Interviewee	35	Female	5-10 Lakhs	None	No		Don't know	Something	No	Maybe		Disagree	Disagree	Strongly agree	Strongly agree		Strongly agree	Strongly agree	Strongly agree	Strongly agree		Strongly agree	Strongly agree	Neutral	Strongly agree
2020/04/15 7:53:48 PM GMT+5:30	Interviewee	37	Male	5-10 Lakhs	None	No		Don't know	No	No	Maybe	Herbal protein products	Disagree	Disagree	Strongly agree	Strongly agree		Strongly agree	Strongly agree	Strongly agree	Strongly agree		Strongly agree	Strongly agree	Agree	Strongly agree
2020/04/15 7:56:56 PM GMT+5:30	Interviewee	31	Female	1-5 Lakhs	None	No		Don't know	Something	No	No		Disagree	Disagree	agree	Strongly agree		Agree	Agree	Agree	Agree		Agree	Agree	Neutral	Strongly agree
2020/04/15 7:59:01 PM GMT+5:30	Interviewee	31	Female	1-5 Lakhs	None	No		Don't know	No	No	No		Disagree	Disagree	agree	Agree		Agree	Agree	Agree	Agree		Neutral	Neutral	Neutral	Agree
2020/04/15 8:02:02 PM GMT+5:30	Interviewee	43	Male	Above 10 Lakhs	None	No		Don't know	Yes	No	Maybe	Protein	Disagree	Disagree	agree	Agree		Disagree	Agree	Agree	Agree		Agree	Agree	Neutral	Neutral
2020/04/15 8:02:48 PM GMT+5:30	Interviewee	34	Male	1-5 Lakhs	None	No		Don't know	Yes	No	No		Disagree	Disagree	Strongly agree	Agree		Agree	Strongly agree	Agree	Agree		Strongly agree	Strongly agree	Agree	Strongly agree
2020/04/15 8:13:22 PM GMT+5:30	Interviewee	30	Male	5-10 Lakhs	None	Maybe	3000	Don't know	Something	Something	Maybe		Neutral	Neutral	Neutral	Neutral		Agree	Strongly agree	Strongly agree	Agree		Strongly agree	Strongly agree	Strongly disagree	Agree
2020/04/15 8:21:09 PM GMT+5:30	Interviewee	29	Male	5-10 Lakhs	None	No		Don't know	No	No	No		Disagree	Disagree	Neutral	Agree		Disagree	Agree	Agree	Neutral		Agree	Agree	Agree	Agree
2020/04/15 8:27:12 PM GMT+5:30	Interviewee	32	Male	5-10 Lakhs	None	No		Don't know	Yes	Yes	Yes	Protein,Fiber,Vitamins,Water.	Disagree	Disagree	agree	Agree		Agree	Agree	Agree	Agree		Agree	Agree	Agree	Neutral
2020/04/15 8:30:17 PM GMT+5:30	Interviewee	30	Female	1-5 Lakhs	None	No		Don't know	No	No	No		Disagree	Disagree	Strongly agree	Strongly agree		Strongly agree	Strongly agree	Strongly agree	Strongly agree		Strongly agree	Strongly agree	Strongly agree	Strongly agree
2020/04/15 8:46:57 PM GMT+5:30	Interviewee	27	Male	5-10 Lakhs	None	Maybe		1000	Something	Something	Maybe		Neutral	Neutral	agree	Strongly agree		Strongly agree	Agree	Strongly agree	Strongly agree		Strongly agree	Strongly agree	Neutral	Strongly agree
2020/04/15 8:47:33 PM GMT+5:30	Interviewee	20	Male	Above 10 Lakhs	None	Yes	1800	2000 Calories	Yes	Yes	Yes		Agree	Strongly agree	Neutral	Agree		Neutral	Agree	Neutral	Neutral		Agree	Agree	Neutral	Agree
2020/04/15 8:51:00 PM GMT+5:30	Interviewee	32	Male	5-10 Lakhs	None	No		Don't know	Something	No	Yes	Protein, fat, carbohydrate	Disagree	Disagree	agree	Strongly agree		Agree	Agree	Agree	Agree		Strongly agree	Strongly agree	Neutral	Agree
2020/04/15 9:09:57 PM GMT+5:30	Interviewee	42	Male	Above 10 Lakhs	None	No		Don't know	No	No	No		Disagree	Disagree	Strongly agree	Strongly agree		Strongly agree	Strongly agree	Strongly agree	Strongly agree		Strongly agree	Strongly agree	Strongly agree	Strongly agree
2020/04/15 9:11:21 PM GMT+5:30	Interviewee	30	Female	Above 10 Lakhs	None	Yes	3000	Don't know	Yes	Something	Yes	Protein	Agree	Strongly agree	Strongly agree	Disagree		Strongly disagree	Disagree	Disagree	Disagree		Disagree	Disagree	Strongly disagree	Agree
2020/04/15 9:12:05 PM GMT+5:30	Interviewee	32	Female	1-5 Lakhs	None	Maybe		Don't know	Something	No	No		Neutral	Neutral	Strongly agree	Agree		Agree	Agree	Agree	Agree		Agree	Agree	Agree	Agree
2020/04/15 9:42:36 PM GMT+5:30	Interviewee	35	Female	Above 10 Lakhs	Thyroid	Maybe	2000	1000	Yes	No	No		Neutral	Neutral	agree	Agree		Agree	Agree	Strongly agree	Strongly agree		Agree	Agree	Agree	Agree
2020/04/15 9:44:47 PM GMT+5:30	Interviewee	28	Female	1-5 Lakhs	Thyroid	Yes	1500	2500 Calories	Yes	Yes	Yes	Carbs, vitamins, minerals, proteins, fat	Agree	Strongly agree	Strongly agree	Strongly agree		Strongly agree	Strongly agree	Strongly agree	Strongly agree		Agree	Agree	Neutral	Strongly agree
2020/04/15 9:59:53 PM GMT+5:30	Interviewee	32	Female	1-5 Lakhs	Asthama	No		Don't know	No	No	No		Disagree	Disagree	agree	Agree		Agree	Agree	Agree	Agree		Agree	Agree	Agree	Agree
2020/04/15 10:08:58 PM GMT+5:30	Interviewee	33	Male	1-5 Lakhs	None	No		Don't know	No	No	No		Disagree	Disagree	agree	Agree		Agree	Agree	Agree	Agree		Agree	Agree	Neutral	Agree
2020/04/15 10:12:53 PM GMT+5:30	Interviewee	35	Male	5-10 Lakhs	Vitamin Deficiency	No		Don't know	No	No	No		Disagree	Disagree	Strongly agree	Strongly agree		Strongly agree	Strongly agree	Strongly agree	Strongly agree		Strongly agree	Strongly agree	Agree	Strongly agree
2020/04/15 10:26:09 PM GMT+5:30	Interviewee	31	Female	1-5 Lakhs	None	No		Don't know	No	No	No		Disagree	Disagree	agree	Agree		Neutral	Agree	Agree	Agree		Agree	Agree	Neutral	Agree
2020/04/15 10:34:04 PM GMT+5:30	Interviewee	27	Male	5-10 Lakhs	None	No		Don't know	Yes	No	Maybe		Disagree	Disagree	Strongly agree	Strongly agree		Agree	Agree	Agree	Strongly agree		Strongly agree	Strongly agree	Agree	Strongly agree
2020/04/15 10:40:53 PM GMT+5:30	Interviewee	35	Female	5-10 Lakhs	None	Yes	1800-2000	Don't know	Yes	Yes	Yes	Vitamins, protein, mineral, fibre, water 0	Agree	Strongly agree	agree	Strongly agree		Strongly agree	Strongly agree	Strongly agree	Strongly agree		Disagree	Disagree	Strongly agree	Strongly agree
2020/04/15 10:47:57 PM GMT+5:30	Interviewee	35	Male	5-10 Lakhs	Thyroid	No		Don't know	No	No	No		Disagree	Disagree	Strongly agree	Strongly agree		Strongly agree	Strongly agree	Strongly agree	Strongly agree		Strongly agree	Strongly agree	Strongly agree	Strongly agree
2020/04/15 10:48:16 PM GMT+5:30	Interviewee	35	Female	Above 10 Lakhs	None	No		Don't know	Yes	Yes	Yes	Water, carbs, protein, fats, vitamins, minerals, fibre	Disagree	Disagree	Strongly agree	Strongly agree		Agree	Agree	Agree	Strongly agree		Strongly agree	Strongly agree	Agree	Strongly agree
2020/04/15 10:49:38 PM GMT+5:30	Interviewee	35	Male	Above 10 Lakhs	None	Yes	3000	3000 Calories	Yes	Yes	Yes	There are seven essential factors for a balanced diet: carbs, protein, fat, fibre, vitamins, minerals and water	Strongly agree	Strongly agree	Strongly agree	Strongly agree		Strongly agree	Strongly agree	Strongly agree	Strongly agree		Agree	Agree	Neutral	Strongly agree
2020/04/15 11:06:34 PM GMT+5:30	Interviewee	33	Male	Above 10 Lakhs	None	Yes	2200	2000 Calories	Yes	Yes	Yes	Protein, Fiber, Minerals, carbs, fat	Strongly agree	Strongly agree	Strongly agree	Strongly agree		Strongly agree	Strongly agree	Strongly agree	Strongly agree		Strongly agree	Strongly agree	Neutral	Strongly agree
2020/04/15 11:06:48 PM GMT+5:30	Interviewee	33	Male	Above 10 Lakhs	None	Yes	2200	2000 Calories	Yes	Yes	Yes	Protein, Fiber, Minerals, carbs, fat	Strongly agree	Strongly agree	Strongly agree	Strongly agree		Strongly agree	Strongly agree	Strongly agree	Strongly agree		Strongly agree	Strongly agree	Neutral	Strongly agree
2020/04/15 11:15:22 PM GMT+5:30	Interviewee	38	Female	5-10 Lakhs	None	Maybe		Nothing recommended	Yes	Yes	Maybe		Neutral	Neutral	Strongly agree	Strongly agree		Strongly agree	Strongly agree	Strongly agree	Strongly agree		Strongly agree	Strongly agree	Neutral	Agree
2020/04/15 11:17:35 PM GMT+5:30	Interviewee	31	Female	1-5 Lakhs	None	No		Don't know	Yes	Yes	Yes	Protiens, fiber, vitamins,	Disagree	Disagree	Neutral	Neutral		Agree	Strongly agree	Neutral	Neutral		Neutral	Neutral	Neutral	Strongly agree
2020/04/15 11:18:40 PM GMT+5:30	Interviewee	35	Male	5-10 Lakhs	None	No		Don't know	No	Something	Maybe		Disagree	Disagree	Neutral	Agree		Agree	Strongly agree	Strongly agree	Agree		Strongly agree	Strongly agree	Neutral	Strongly agree
2020/04/15 11:19:31 PM GMT+5:30	Interviewee	32	Male	5-10 Lakhs	None	No		Don't know	Something	No	No		Disagree	Disagree	agree	Agree		Neutral	Agree	Agree	Agree		Agree	Agree	Neutral	Neutral
2020/04/15 11:19:49 PM GMT+5:30	Interviewee	36	Female	5-10 Lakhs	None	No		Don't know	No	No	No		Disagree	Disagree	agree	Agree		Agree	Agree	Agree	Agree		Agree	Agree	Agree	Agree
2020/04/15 11:22:20 PM GMT+5:30	Interviewee	40	Female	1-5 Lakhs	Thyroid	Maybe		Don't know	Something	No	No		Neutral	Neutral	Neutral	Agree		Agree	Agree	Agree	Agree		Agree	Agree	Disagree	Agree
2020/04/15 11:30:15 PM GMT+5:30	Interviewee	40	Male	Above 10 Lakhs	None	Yes	1700	1700	Yes	Something	Maybe		Strongly agree	Strongly agree	agree	Agree		Agree	Agree	Agree	Strongly agree		Agree	Agree	Agree	Agree
2020/04/15 11:33:31 PM GMT+5:30	Interviewee	39	Male	Above 10 Lakhs	None	Yes	1200 to 1500	2000 Calories	Yes	No	Maybe		Strongly agree	Strongly agree	agree	Agree		Neutral	Agree	Agree	Neutral		Agree	Agree	Agree	Agree
2020/04/15 11:42:53 PM GMT+5:30	Interviewee	37	Male	5-10 Lakhs	None	Maybe		Don't know	Something	No	No		Neutral	Neutral	Neutral	Agree		Strongly agree	Agree	Agree	Agree		Agree	Agree	Neutral	Neutral
2020/04/15 11:44:25 PM GMT+5:30	Interviewee	35	Male	5-10 Lakhs	None	No		Don't know	Yes	No	Maybe		Disagree	Disagree	Strongly agree	Strongly agree		Disagree	Disagree	Disagree	Agree		Neutral	Neutral	Disagree	Neutral
2020/04/16 12:25:26 AM GMT+5:30	Interviewee	39	Female	5-10 Lakhs	None	Maybe		2000 Calories	Yes	Something	Maybe		Neutral	Neutral	agree	Agree		Agree	Agree	Agree	Agree		Agree	Agree	Agree	Strongly agree
2020/04/16 12:30:15 AM GMT+5:30	Interviewee	27	Male	5-10 Lakhs	None	No		Don't know	Something	No	No		Disagree	Disagree	Disgree	Agree		Agree	Agree	Agree	Agree		Agree	Agree	Neutral	Neutral
2020/04/16 12:45:58 AM GMT+5:30	Interviewee	40	Male	5-10 Lakhs	None	Maybe		2000 Calories	No	No	Yes	Protein, carbo hydrate	Neutral	Neutral	Neutral	Agree		Agree	Strongly agree	Agree	Agree		Agree	Agree	Agree	Agree
2020/04/16 12:54:29 AM GMT+5:30	Interviewee	27	Male	5-10 Lakhs	None	Maybe		1000	Something	Something	Maybe		Neutral	Neutral	agree	Strongly agree		Strongly agree	Agree	Strongly agree	Strongly agree		Strongly agree	Strongly agree	Neutral	Strongly agree
2020/04/16 12:59:56 AM GMT+5:30	Interviewee	40	Male	Above 10 Lakhs	None	Yes	1700	1700	Yes	Something	Maybe		Agree	Strongly agree	agree	Agree		Agree	Agree	Agree	Strongly agree		Agree	Agree	Agree	Agree
2020/04/16 1:01:42 AM GMT+5:30	Interviewee	31	Female	Above 10 Lakhs	Anemia	No		Don't know	Yes	No	No		Disagree	Disagree	Neutral	Agree		Disagree	Disagree	Agree	Neutral		Strongly agree	Strongly agree	Agree	Agree
2020/04/16 1:08:24 AM GMT+5:30	Interviewee	33	Female	Above 10 Lakhs	Thyroid	Maybe	1200	2000 Calories	Yes	No	No		Neutral	Neutral	agree	Agree		Agree	Agree	Agree	Agree		Agree	Agree	Agree	Agree
2020/04/16 2:22:02 AM GMT+5:30	Interviewee	32	Male	5-10 Lakhs	None	Maybe		Don't know	Yes	Something	Maybe		Neutral	Neutral	agree	Agree		Agree	Strongly agree	Strongly disagree	Agree		Strongly agree	Strongly agree	Neutral	Strongly agree
2020/04/16 6:49:25 AM GMT+5:30	Interviewee	35	Male	5-10 Lakhs	None	No		Don't know	Something	No	No		Disagree	Disagree	agree	Agree		Agree	Agree	Agree	Agree		Agree	Agree	Neutral	Strongly agree
2020/04/16 8:19:48 AM GMT+5:30	Interviewee	41	Male	Above 10 Lakhs	None	No		Don't know	No	No	No		Disagree	Disagree	agree	Agree		Agree	Agree	Agree	Agree		Agree	Agree	Agree	Agree
2020/04/16 8:47:07 AM GMT+5:30	Interviewee	42	Male	1-5 Lakhs	None	No		Don't know	Something	No	No		Disagree	Disagree	Neutral	Disagree		Disagree	Agree	Agree	Disagree		Disagree	Disagree	Disagree	Disagree
2020/04/16 9:30:27 AM GMT+5:30	Interviewee	25	Female	1-5 Lakhs	None	Maybe		2000 Calories	Yes	Yes	Yes	Carbohydrates, protein, fats,vitamins	Neutral	Neutral	Strongly agree	Agree		Agree	Strongly agree	Agree	Strongly agree		Agree	Agree	Neutral	Strongly agree
2020/04/16 10:36:10 AM GMT+5:30	Interviewee	25	Female	1-5 Lakhs	Migraine	Maybe		Don't know	Yes	No	No		Neutral	Neutral	Strongly agree	Strongly agree		Strongly agree	Strongly agree	Strongly agree	Strongly agree		Agree	Agree	Agree	Agree
2020/04/16 10:40:57 AM GMT+5:30	Interviewee	23	Male	1-5 Lakhs	None	No		Don't know	Yes	No	No		Disagree	Disagree	Neutral	Neutral		Neutral	Agree	Disagree	Agree		Agree	Agree	Disagree	Neutral
2020/04/16 10:46:49 AM GMT+5:30	Interviewee	29	Female	5-10 Lakhs	None	No		Don't know	Something	No	No		Disagree	Disagree	Strongly agree	Strongly agree		Neutral	Strongly agree	Agree	Agree		Agree	Agree	Neutral	Agree
2020/04/16 11:03:10 AM GMT+5:30	Interviewee	34	Male	5-10 Lakhs	None	Maybe	4000-5000	2000 Calories	Yes	Something	Maybe	Protine, carbs, fat	Neutral	Neutral	Strongly agree	Agree		Disagree	Agree	Agree	Neutral		Agree	Agree	Neutral	Agree
2020/04/16 11:10:50 AM GMT+5:30	Interviewee	43	Male	Above 10 Lakhs	None	No		Don't know	Yes	Yes	Maybe	Protein, fiber, vitamins, FAT, mineral	Disagree	Disagree	Strongly agree	Strongly agree		Agree	Neutral	Neutral	Neutral		Agree	Agree	Neutral	Strongly agree
2020/04/16 11:11:09 AM GMT+5:30	Interviewee	35	Male	5-10 Lakhs	None	No		Don't know	Yes	Yes	No		Disagree	Disagree	Strongly agree	Strongly agree		Strongly agree	Strongly agree	Strongly agree	Strongly agree		Strongly agree	Strongly agree	Strongly agree	Strongly agree
2020/04/16 11:12:44 AM GMT+5:30	Interviewee	37	Male	Above 10 Lakhs	None	No		Don't know	No	No	No	Mental health is important,we don't have loan,less requirements good health and fitness ... ofcourse avoid junk food ,eat fress	Disagree	Disagree	Disgree	Disagree		Disagree	Disagree	Disagree	Disagree		Disagree	Disagree	Disagree	Disagree
2020/04/16 11:31:02 AM GMT+5:30	Interviewee	28	Male	Above 10 Lakhs	None	No		Don't know	No	No	No		Disagree	Disagree	agree	Neutral		Neutral	Agree	Agree	Agree		Agree	Agree	Neutral	Neutral
2020/04/16 11:33:51 AM GMT+5:30	Interviewee	34	Male	5-10 Lakhs	None	No		Don't know	Yes	No	No		Disagree	Disagree	agree	Agree		Neutral	Agree	Agree	Neutral		Agree	Agree	Agree	Agree
2020/04/16 11:41:13 AM GMT+5:30	Interviewee	40	Male	Above 10 Lakhs	None	No		Don't know	Yes	No	No		Disagree	Disagree	agree	Agree		Agree	Agree	Agree	Agree		Agree	Agree	Agree	Agree
2020/04/16 11:42:23 AM GMT+5:30	Interviewee	35	Female	5-10 Lakhs	None	No	Na	Don't know	No	No	No	Na	Disagree	Disagree	agree	Strongly agree		Strongly agree	Strongly agree	Strongly agree	Strongly agree		Strongly agree	Strongly agree	Disagree	Strongly agree
2020/04/16 11:47:14 AM GMT+5:30	Interviewee	54	Male	Above 10 Lakhs	None	Yes	1800	2000 Calories	Yes	Yes	Yes	Proteins,carbohydrates,vitamins,fats,minerals	Agree	Strongly agree	Strongly agree	Strongly agree		Strongly agree	Strongly agree	Strongly agree	Strongly agree		Strongly agree	Strongly agree	Neutral	Strongly agree
2020/04/16 11:56:49 AM GMT+5:30	Interviewee	18	Female	1-5 Lakhs	None	No		Don't know	Something	Yes	Yes	Proteins. carbohydrates. Vitamins. Minerals. Fats	Disagree	Disagree	Strongly agree	Agree		Agree	Strongly agree	Strongly agree	Strongly agree		Strongly agree	Strongly agree	Neutral	Strongly agree
2020/04/16 12:04:22 PM GMT+5:30	Interviewee	42	Male	Above 10 Lakhs	None	Yes	Never calculated	Don't know	Something	Something	Maybe		Agree	Strongly agree	Neutral	Neutral		Neutral	Neutral	Neutral	Agree		Neutral	Neutral	Neutral	Disagree
2020/04/16 12:08:11 PM GMT+5:30	Interviewee	22	Male	1-5 Lakhs	None	Maybe		Don't know	Something	Yes	Maybe		Neutral	Neutral	agree	Agree		Neutral	Agree	Agree	Agree		Agree	Agree	Agree	Neutral
2020/04/16 12:14:17 PM GMT+5:30	Interviewee	34	Male	Above 10 Lakhs	None	No		Don't know	No	No	No		Disagree	Disagree	agree	Agree		Neutral	Agree	Agree	Agree		Agree	Agree	Agree	Strongly agree
2020/04/16 12:19:12 PM GMT+5:30	Interviewee	27	Male	5-10 Lakhs	None	Maybe		Don't know	Something	No	No		Neutral	Neutral	Neutral	Strongly agree		Strongly agree	Strongly agree	Strongly agree	Strongly agree		Agree	Agree	Neutral	Strongly agree
2020/04/16 12:21:50 PM GMT+5:30	Interviewee	62	Male	1-5 Lakhs	Diabetes	No		Don't know	Yes	No	No		Disagree	Disagree	agree	Agree		Agree	Agree	Agree	Agree		Agree	Agree	Neutral	Agree
2020/04/16 12:22:30 PM GMT+5:30	Interviewee	37	Female	5-10 Lakhs	Low blood pressure	No		Don't know	Something	No	No	No idia perfectly	Disagree	Disagree	Strongly agree	Strongly agree		Strongly agree	Strongly agree	Strongly agree	Strongly agree		Agree	Agree	Agree	Agree
2020/04/16 12:23:17 PM GMT+5:30	Interviewee	46	Male	1-5 Lakhs	None	Maybe		Don't know	No	No	No		Neutral	Neutral	agree	Agree		Agree	Agree	Agree	Strongly agree		Agree	Agree	Neutral	Agree
2020/04/16 12:29:41 PM GMT+5:30	Interviewee	41	Male	Above 10 Lakhs	High Blood Pressure	Maybe		2000 Calories	Yes	Something	No		Neutral	Neutral	agree	Neutral		Neutral	Neutral	Neutral	Agree		Agree	Agree	Neutral	Agree
2020/04/16 12:45:33 PM GMT+5:30	Interviewee	26	Female	1-5 Lakhs	None	No		Don't know	Something	No	No		Disagree	Disagree	Strongly agree	Strongly agree		Agree	Agree	Agree	Agree		Agree	Agree	Neutral	Agree
2020/04/16 12:46:25 PM GMT+5:30	Interviewee	26	Female	1-5 Lakhs	None	No		Don't know	Something	Something	No		Disagree	Disagree	agree	Agree		Agree	Agree	Agree	Agree		Agree	Agree	Agree	Agree
2020/04/16 1:12:09 PM GMT+5:30	Interviewee	39	Female	Above 10 Lakhs	None	Yes	1200	1200	Yes	Yes	No		Agree	Strongly agree	Strongly agree	Strongly agree		Strongly agree	Strongly agree	Strongly agree	Strongly agree		Strongly agree	Strongly agree	Neutral	Strongly agree
2020/04/16 1:23:50 PM GMT+5:30	Interviewee	33	Male	Above 10 Lakhs	None	No		Don't know	Something	No	No		Disagree	Disagree	agree	Agree		Agree	Agree	Neutral	Agree		Agree	Agree	Agree	Agree
2020/04/16 1:28:36 PM GMT+5:30	Interviewee	25	Female	Above 10 Lakhs	None	No	No	Don't know	Yes	Yes	Yes	Carbohydrates, Proteins, Fats, Vitamins, Minerals, Fibre and Water	Disagree	Disagree	Strongly agree	Agree		Neutral	Strongly agree	Strongly agree	Strongly agree		Neutral	Neutral	Agree	Agree
2020/04/16 1:31:36 PM GMT+5:30	Interviewee	51	Female	Above 10 Lakhs	None	No		Don't know	Yes	No	No		Disagree	Disagree	Strongly agree	Strongly agree		Strongly agree	Strongly agree	Strongly agree	Strongly agree		Strongly agree	Strongly agree	Neutral	Strongly agree
2020/04/16 1:46:54 PM GMT+5:30	Interviewee	37	Male	Above 10 Lakhs	Cold sensation	Maybe		Don't know	Yes	Something	Maybe		Neutral	Neutral	agree	Strongly agree		Agree	Agree	Agree	Agree		Agree	Agree	Disagree	Agree
2020/04/16 2:03:48 PM GMT+5:30	Interviewee	34	Male	Above 10 Lakhs	High Blood Pressure	Yes	3200	2000 Calories	Yes	No	Maybe		Agree	Strongly agree	agree	Agree		Neutral	Strongly agree	Agree	Agree		Strongly agree	Strongly agree	Neutral	Strongly agree
2020/04/16 2:06:59 PM GMT+5:30	Interviewee	34	Female	Above 10 Lakhs	None	No		Don't know	Yes	Something	Maybe		Disagree	Disagree	agree	Agree		Strongly disagree	Agree	Agree	Agree		Agree	Agree	Neutral	Agree
2020/04/16 2:07:12 PM GMT+5:30	Interviewee	30	Male	Above 10 Lakhs	None	No		Don't know	Something	No	No		Disagree	Disagree	agree	Strongly agree		Agree	Agree	Agree	Agree		Strongly agree	Strongly agree	Neutral	Strongly agree
2020/04/16 2:41:23 PM GMT+5:30	Interviewee	63	Male	5-10 Lakhs	Diabetes	Yes		Don't know	Yes	Yes	Yes	Protein carbs fats milk eggs oats walnuts whole wheat bread	Agree	Strongly agree	Strongly agree	Strongly agree		Strongly agree	Strongly agree	Strongly agree	Strongly agree		Strongly agree	Strongly agree	Neutral	Strongly agree
2020/04/16 2:50:58 PM GMT+5:30	Interviewee	31	Male	5-10 Lakhs	None	No		Don't know	Yes	Something	No		Disagree	Disagree	Strongly agree	Strongly agree		Strongly agree	Strongly agree	Strongly agree	Strongly agree		Strongly agree	Strongly agree	Agree	Strongly agree
2020/04/16 3:01:09 PM GMT+5:30	Interviewee	33	Male	1-5 Lakhs	None	No		Don't know	Yes	No	No		Disagree	Disagree	Strongly agree	Strongly agree		Strongly agree	Strongly agree	Strongly agree	Strongly agree		Strongly agree	Strongly agree	Agree	Agree
2020/04/16 3:09:36 PM GMT+5:30	Interviewee	45	Male	5-10 Lakhs	None	No	General Indian style home made food	Don't know	Something	No	No		Disagree	Disagree	agree	Agree		Agree	Agree	Agree	Neutral		Agree	Agree	Neutral	Agree
2020/04/16 3:11:40 PM GMT+5:30	Interviewee	34	Female	Above 10 Lakhs	None	Yes	1700	2000 Calories	Yes	Something	Maybe		Agree	Strongly agree	agree	Agree		Neutral	Strongly agree	Strongly agree	Agree		Strongly agree	Strongly agree	Agree	Agree
2020/04/16 3:34:36 PM GMT+5:30	Interviewee	41	Male	Above 10 Lakhs	None	No		Don't know	Yes	Yes	Yes	Vitamins, Corbohyderates, Fat	Disagree	Disagree	agree	Agree		Agree	Agree	Agree	Agree		Strongly agree	Strongly agree	Neutral	Agree
2020/04/16 3:57:22 PM GMT+5:30	Interviewee	53	Male	Above 10 Lakhs	None	No		Don't know	Yes	No	No		Disagree	Disagree	Neutral	Neutral		Neutral	Neutral	Neutral	Neutral		Neutral	Neutral	Disagree	Neutral
2020/04/16 4:08:30 PM GMT+5:30	Interviewee	39	Male	Above 10 Lakhs	None	No		Don't know	Yes	No	No		Disagree	Disagree	agree	Agree		Disagree	Agree	Agree	Agree		Agree	Agree	Disagree	Agree
2020/04/16 4:38:42 PM GMT+5:30	Interviewee	27	Female	5-10 Lakhs	None	No		2500 Calories	Yes	Yes	Yes	carbohydrates, proteins, fats, minerals, vitamins	Disagree	Disagree	agree	Agree		Agree	Agree	Agree	Agree		Agree	Agree	Agree	Agree
2020/04/16 5:31:30 PM GMT+5:30	Interviewee	30	Female	1-5 Lakhs	None	Maybe		Don't know	Something	Something	Maybe		Neutral	Neutral	Strongly agree	Strongly agree		Strongly agree	Strongly agree	Strongly agree	Strongly agree		Strongly agree	Strongly agree	Neutral	Strongly agree
2020/04/16 8:29:02 PM GMT+5:30	Interviewee	26	Male	Above 10 Lakhs	None	No		Don't know	Something	Something	Maybe		Disagree	Disagree	Strongly agree	Strongly agree		Neutral	Agree	Neutral	Agree		Agree	Agree	Disagree	Agree
2020/04/16 9:45:03 PM GMT+5:30	Interviewee	37	Male	Above 10 Lakhs	None	No		Don't know	Yes	No	No		Disagree	Disagree	Strongly agree	Strongly agree		Strongly agree	Strongly agree	Strongly agree	Strongly agree		Agree	Agree	Neutral	Agree
2020/04/16 10:03:31 PM GMT+5:30	Interviewee	35	Female	5-10 Lakhs	None	Yes	1800	1500	Yes	Something	Yes	Proteins, fats, carbohydrates, micronutrients	Agree	Strongly agree	Strongly agree	Strongly agree		Strongly agree	Strongly agree	Strongly agree	Strongly agree		Agree	Agree	Disagree	Agree
2020/04/16 10:11:27 PM GMT+5:30	Interviewee	42	Male	5-10 Lakhs	None	Maybe		Don't know	Something	Something	Maybe		Neutral	Neutral	agree	Agree		Agree	Agree	Agree	Neutral		Agree	Agree	Neutral	Agree
2020/04/16 10:22:10 PM GMT+5:30	Interviewee	29	Female	5-10 Lakhs	None	No		Don't know	Something	No	No		Disagree	Disagree	Strongly agree	Strongly agree		Neutral	Strongly agree	Agree	Agree		Agree	Agree	Neutral	Agree
2020/04/16 10:40:48 PM GMT+5:30	Interviewee	34	Male	5-10 Lakhs	None	No		Don't know	No	No	No		Disagree	Disagree	Strongly agree	Strongly agree		Strongly agree	Strongly agree	Strongly agree	Strongly agree		Strongly agree	Strongly agree	Strongly agree	Strongly agree
2020/04/16 11:43:19 PM GMT+5:30	Interviewee	39	Male	Above 10 Lakhs	None	No		Don't know	Yes	No	No		Disagree	Disagree	Neutral	Neutral		Neutral	Agree	Neutral	Neutral		Agree	Agree	Agree	Neutral
2020/04/16 11:48:14 PM GMT+5:30	Interviewee	42	Female	Above 10 Lakhs	Thyroid	No		Don't know	No	No	No		Disagree	Disagree	Neutral	Agree		Disagree	Neutral	Neutral	Neutral		Agree	Agree	Neutral	Neutral
2020/04/17 8:39:07 AM GMT+5:30	Interviewee	34	Male	Above 10 Lakhs	None	Maybe	3000	Don't know	Something	Something	Maybe	Protein fats vitamin n mineral	Neutral	Neutral	Strongly agree	Strongly agree		Agree	Agree	Agree	Agree		Agree	Agree	Agree	Agree
2020/04/17 10:37:38 AM GMT+5:30	Interviewee	21	Female	1-5 Lakhs	None	Yes	1500	3000 Calories	Yes	Yes	Yes	Vitamins, minerals, proteins, water, fiber	Agree	Strongly agree	Strongly agree	Strongly agree		Agree	Strongly agree	Strongly agree	Strongly agree		Strongly agree	Strongly agree	Agree	Strongly agree
2020/04/17 10:49:46 AM GMT+5:30	Interviewee	27	Female	1-5 Lakhs	None	Maybe		3000 Calories	Yes	Yes	Yes	Minerals,carbohydrates,vitamins,fats,protein	Neutral	Neutral	Strongly agree	Strongly agree		Strongly agree	Strongly agree	Strongly agree	Strongly agree		Strongly agree	Strongly agree	Agree	Agree
2020/04/17 11:29:53 AM GMT+5:30	Interviewee	38	Female	1-5 Lakhs	None	No		Don't know	Yes	Yes	Yes	Proteins and vitamin	Disagree	Disagree	Strongly agree	Strongly agree		Strongly agree	Strongly agree	Strongly agree	Strongly agree		Strongly agree	Strongly agree	Disagree	Strongly agree
2020/04/17 1:45:23 PM GMT+5:30	Interviewee	43	Female	5-10 Lakhs	None	Maybe		Don't know	Something	No	No		Neutral	Neutral	agree	Strongly agree		Strongly agree	Agree	Agree	Agree		Agree	Agree	Agree	Agree
2020/04/17 5:44:26 PM GMT+5:30	Interviewee	45	Female	5-10 Lakhs	None	No		Don't know	Something	Something	Maybe		Disagree	Disagree	agree	Agree		Agree	Agree	Agree	Agree		Agree	Agree	Neutral	Agree
2020/04/17 5:50:56 PM GMT+5:30	Interviewee	27	Male	1-5 Lakhs	None	Yes	2200	2000 Calories	Yes	Yes	Yes	Carbohydrates fats vitamins protein	Agree	Strongly agree	Strongly agree	Strongly agree		Strongly agree	Strongly agree	Strongly agree	Strongly agree		Agree	Agree	Agree	Strongly agree
2020/04/17 6:05:08 PM GMT+5:30	Interviewee	60	Male	5-10 Lakhs	None	No		Don't know	No	No	No		Disagree	Disagree	agree	Agree		Neutral	Neutral	Neutral	Neutral		Disagree	Disagree	Disagree	Disagree
2020/04/17 8:00:30 PM GMT+5:30	Interviewee	30	Male	5-10 Lakhs	None	Yes	2500calories	2500 Calories	Yes	Yes	Yes	Fish and eggs	Agree	Strongly agree	Neutral	Agree		Agree	Strongly agree	Strongly agree	Strongly agree		Agree	Agree	Strongly agree	Agree
2020/04/17 8:34:00 PM GMT+5:30	Interviewee	29	Male	Above 10 Lakhs	None	No		Don't know	No	No	No		Disagree	Disagree	Strongly agree	Strongly agree		Neutral	Strongly agree	Strongly agree	Strongly agree		Strongly agree	Strongly agree	Agree	Strongly agree
2020/04/17 10:00:12 PM GMT+5:30	Interviewee	26	Male	5-10 Lakhs	None	No		Don't know	No	No	No		Disagree	Disagree	agree	Neutral		Neutral	Strongly agree	Agree	Strongly agree		Strongly agree	Strongly agree	Agree	Agree
2020/04/17 11:12:19 PM GMT+5:30	Interviewee	35	Male	1-5 Lakhs	None	No		Don't know	Yes	Something	Maybe	Protein, carbohydrate, fat, minerals, vitamin etc	Disagree	Disagree	Strongly disagree	Strongly disgree		Agree	Agree	Agree	Agree		Agree	Agree	Disagree	Strongly agree
2020/04/18 12:00:54 AM GMT+5:30	Interviewee	36	Male	5-10 Lakhs	None	Yes	2500 Kcal	2500 Calories	Yes	Yes	Yes	Protein, Fat, Carbohydrates, Vitamins, Minerals and Water	Agree	Strongly agree	agree	Agree		Agree	Disagree	Neutral	Strongly agree		Strongly agree	Strongly agree	Disagree	Strongly agree
2020/04/18 12:41:58 AM GMT+5:30	Interviewee	56	Male	Above 10 Lakhs	High Blood Pressure	No		2500 Calories	Yes	Yes	Yes	Proteins/Unsaturated fats/Carbohydrates/Vitamins/Nutraceuticals	Disagree	Disagree	agree	Strongly agree		Agree	Strongly agree	Agree	Agree		Strongly agree	Strongly agree	Agree	Strongly agree
2020/04/18 2:33:46 AM GMT+5:30	Interviewee	33	Female	5-10 Lakhs	None	Yes	1300	2000 Calories	Yes	Yes	Yes	Protein, Carbs, Fat	Agree	Strongly agree	Strongly agree	Strongly agree		Strongly agree	Strongly agree	Strongly agree	Strongly agree		Strongly agree	Strongly agree	Strongly agree	Strongly agree
2020/04/18 7:35:45 AM GMT+5:30	Interviewee	37	Male	5-10 Lakhs	None	No		Don't know	Yes	Yes	Yes	Carbohydrate fat protein vitamin mineral water fibere	Disagree	Disagree	agree	Agree		Agree	Agree	Agree	Agree		Agree	Agree	Agree	Agree
2020/04/18 7:59:27 AM GMT+5:30	Interviewee	35	Male	5-10 Lakhs	None	Yes	3000	3000 Calories	Yes	Yes	Yes	Carbs, protein, fat, vitamin, minerals	Agree	Strongly agree	Strongly agree	Strongly agree		Strongly agree	Strongly agree	Strongly agree	Strongly agree		Agree	Agree	Neutral	Strongly agree
2020/04/18 8:03:45 AM GMT+5:30	Interviewee	57	Male	Above 10 Lakhs	None	Yes	2000	2000 Calories	Yes	Yes	Yes	protein, carbohydrates, fat, minerals, vitamins	Agree	Strongly agree	Strongly agree	Strongly agree		Strongly agree	Strongly agree	Strongly agree	Strongly agree		Strongly agree	Strongly agree	Strongly agree	Strongly agree
2020/04/18 8:15:02 AM GMT+5:30	Interviewee	73	Female	5-10 Lakhs	Diabetes	Yes	About 2000to 2500 Calories	2000 Calories	Yes	Yes	Yes	Proteins, carbohydrates,fats,minerals, vitamins,water	Agree	Strongly agree	agree	Agree		Agree	Agree	Agree	Agree		Agree	Agree	Neutral	Agree
2020/04/18 9:21:10 AM GMT+5:30	Interviewee	25	Male	1-5 Lakhs	None	No		Don't know	Something	No	No		Disagree	Disagree	agree	Agree		Agree	Agree	Agree	Agree		Agree	Agree	Neutral	Agree
2020/04/18 9:35:29 AM GMT+5:30	Interviewee	42	Male	1-5 Lakhs	None	No		Don't know	No	No	No		Disagree	Disagree	Strongly agree	Agree		Neutral	Agree	Neutral	Agree		Agree	Agree	Agree	Agree
2020/04/18 9:48:10 AM GMT+5:30	Interviewee	26	Female	1-5 Lakhs	None	No		Don't know	Something	Yes	No		Disagree	Disagree	Strongly agree	Strongly agree		Strongly agree	Strongly agree	Agree	Agree		Agree	Agree	Agree	Strongly agree
2020/04/18 9:54:35 AM GMT+5:30	Interviewee	33	Female	5-10 Lakhs	None	No		Don't know	No	No	No		Disagree	Disagree	Strongly agree	Strongly agree		Agree	Agree	Agree	Strongly agree		Agree	Agree	Agree	Agree
2020/04/18 9:54:45 AM GMT+5:30	Interviewee	33	Female	5-10 Lakhs	None	No		Don't know	No	No	No		Disagree	Disagree	Strongly agree	Strongly agree		Agree	Agree	Agree	Strongly agree		Agree	Agree	Agree	Agree
2020/04/18 9:57:08 AM GMT+5:30	Interviewee	51	Male	Above 10 Lakhs	None	Yes	1900-2100	2000 Calories	Yes	Yes	Yes	Carbohydrates	Agree	Strongly agree	Strongly agree	Strongly agree		Strongly agree	Strongly agree	Strongly agree	Strongly agree		Strongly agree	Strongly agree	Neutral	Strongly agree
2020/04/18 9:57:55 AM GMT+5:30	Interviewee	45	Male	1-5 Lakhs	None	Maybe		Don't know	Yes	No	Maybe		Neutral	Neutral	agree	Agree		Disagree	Agree	Agree	Agree		Agree	Agree	Agree	Agree
2020/04/18 10:02:51 AM GMT+5:30	Interviewee	46	Male	Above 10 Lakhs	None	No		Don't know	Yes	Yes	Yes	Green vegetables	Disagree	Disagree	agree	Agree		Strongly agree	Strongly agree	Agree	Strongly agree		Strongly agree	Strongly agree	Strongly agree	Agree
2020/04/18 10:42:28 AM GMT+5:30	Interviewee	40	Male	5-10 Lakhs	None	Maybe		Don't know	Yes	Something	Yes	Calorie Proteins Carbohydrates Fibre Vitamin	Neutral	Neutral	Strongly agree	Strongly agree		Agree	Strongly agree	Strongly agree	Strongly agree		Strongly agree	Strongly agree	Neutral	Strongly agree
2020/04/18 11:48:18 AM GMT+5:30	Interviewee	21	Female	1-5 Lakhs	None	No		Don't know	Yes	Something	Maybe		Disagree	Disagree	Strongly agree	Strongly agree		Agree	Strongly agree	Strongly agree	Strongly agree		Strongly agree	Strongly agree	Neutral	Strongly agree
2020/04/18 11:56:16 AM GMT+5:30	Interviewee	38	Male	Above 10 Lakhs	None	No	No idea	Don't know	Yes	No	Maybe		Disagree	Disagree	Strongly agree	Strongly agree		Strongly agree	Strongly agree	Strongly agree	Strongly agree		Strongly agree	Strongly agree	Agree	Strongly agree
2020/04/18 2:00:19 PM GMT+5:30	Interviewee	48	Male	Above 10 Lakhs	Thyroid	Maybe		Don't know	Yes	Something	Yes	Protein, vitamins, carbohydrates	Neutral	Neutral	agree	Agree		Neutral	Agree	Agree	Neutral		Agree	Agree	Neutral	Neutral
2020/04/18 2:49:23 PM GMT+5:30	Interviewee	35	Male	Above 10 Lakhs	None	No		Don't know	No	No	No		Disagree	Disagree	Strongly agree	Strongly agree		Agree	Strongly agree	Strongly agree	Strongly agree		Neutral	Neutral	Neutral	Neutral
2020/04/18 2:56:47 PM GMT+5:30	Interviewee	34	Male	Above 10 Lakhs	Vitamin Deficiency	No		Don't know	Yes	No	No		Disagree	Disagree	Strongly agree	Strongly agree		Neutral	Strongly agree	Strongly agree	Strongly agree		Agree	Agree	Neutral	Strongly agree
2020/04/18 3:43:19 PM GMT+5:30	Interviewee	37	Male	5-10 Lakhs	None	Maybe	No proper idea	3000 Calories	Something	Yes	Maybe	Protein, vitamin, fibres, minerals	Neutral	Neutral	Strongly agree	Strongly agree		Agree	Agree	Agree	Agree		Agree	Agree	Agree	Agree
2020/04/18 4:28:56 PM GMT+5:30	Interviewee	33	Female	5-10 Lakhs	Allergic bronchitis	No	Oo	Don't know	Yes	Yes	Yes	All vitamins, minerals, protein,good fat, fibre n water	Disagree	Disagree	Strongly agree	Strongly agree		Strongly agree	Agree	Agree	Agree		Strongly agree	Strongly agree	Neutral	Strongly agree
2020/04/18 5:37:31 PM GMT+5:30	Interviewee	37	Female	5-10 Lakhs	None	No		Don't know	Yes	Yes	Yes	carbohydrates ,proteins ,fats ,minerals and vitamins .	Disagree	Disagree	Strongly agree	Strongly agree		Agree	Agree	Strongly agree	Strongly agree		Strongly agree	Strongly agree	Neutral	Strongly agree
2020/04/18 6:04:05 PM GMT+5:30	Interviewee	55	Male	Above 10 Lakhs	Diabetes	No		Don't know	Something	Something	Maybe		Disagree	Disagree	Strongly agree	Strongly agree		Strongly agree	Strongly agree	Agree	Agree		Neutral	Neutral	Agree	Agree
2020/04/18 9:25:54 PM GMT+5:30	Interviewee	40	Male	1-5 Lakhs	None	No		Don't know	Yes	Yes	Yes	Carb Proteins Lipids Vitamins	Disagree	Disagree	agree	Strongly agree		Strongly agree	Strongly agree	Agree	Strongly agree		Strongly agree	Strongly agree	Agree	Strongly agree
2020/04/18 11:21:10 PM GMT+5:30	Interviewee	42	Male	5-10 Lakhs	None	Maybe	2500	3000 Calories	Something	Yes	Maybe	Carb, protine, fats, vitamins, minerals	Neutral	Neutral	Strongly agree	Strongly agree		Neutral	Strongly agree	Strongly agree	Strongly agree		Strongly agree	Strongly agree	Strongly disagree	Strongly agree
2020/04/19 8:48:44 AM GMT+5:30	Interviewee	35	Male	Above 10 Lakhs	None	Maybe		2500 Calories	Yes	Yes	Yes	7 carbohydrates, vitamin, mineral, fibre, water, fat and protein	Neutral	Neutral	Strongly agree	Strongly agree		Strongly agree	Strongly agree	Strongly agree	Strongly agree		Strongly agree	Strongly agree	Agree	Strongly agree
2020/04/19 8:53:15 AM GMT+5:30	Interviewee	36	Female	1-5 Lakhs	None	Maybe		Don't know	Yes	Yes	Yes	Protein, vitamins, carbohydrates, fibre	Neutral	Neutral	Strongly agree	Strongly agree		Strongly agree	Strongly agree	Strongly agree	Strongly agree		Strongly agree	Strongly agree	Strongly agree	Strongly agree
2020/04/19 2:19:57 PM GMT+5:30	Interviewee	32	Female	1-5 Lakhs	High Blood Pressure	No		Don't know	No	No	No		Disagree	Disagree	agree	Agree		Agree	Agree	Agree	Agree		Agree	Agree	Neutral	Agree
2020/04/19 3:59:10 PM GMT+5:30	Interviewee	45	Female	5-10 Lakhs	Vitamin Deficiency	Maybe	3000 Calories	2500 Calories	Something	Something	Maybe	Protein, Fibres, Carbohydrates, Micronutrients etc	Neutral	Neutral	agree	Agree		Agree	Agree	Agree	Agree		Agree	Agree	Agree	Agree
2020/04/19 4:49:34 PM GMT+5:30	Interviewee	46	Male	Above 10 Lakhs	None	No		Don't know	Yes	Yes	Yes	Protein, Carbohydrate, Fat, Vitamins and Minerals	Disagree	Disagree	Strongly agree	Strongly agree		Neutral	Agree	Strongly agree	Strongly agree		Strongly agree	Strongly agree	Neutral	Strongly agree
2020/04/19 5:29:07 PM GMT+5:30	Interviewee	33	Female	1-5 Lakhs	None	No		Don't know	Yes	Something	Maybe	Protines, Vitamins, Minerals , carbohydrates	Disagree	Disagree	Strongly agree	Strongly agree		Strongly agree	Strongly agree	Strongly agree	Strongly agree		Agree	Agree	Neutral	Agree
2020/04/20 1:24:27 AM GMT+5:30	Interviewee	26	Male	1-5 Lakhs	None	No		Don't know	Yes	Something	Maybe		Disagree	Disagree	Strongly agree	Strongly agree		Strongly agree	Strongly agree	Strongly agree	Strongly agree		Strongly agree	Strongly agree	Neutral	Strongly agree
2020/04/20 12:24:30 PM GMT+5:30	Interviewee	31	Male	Above 10 Lakhs	None	No		Don't know	Something	No	No		Disagree	Disagree	agree	Agree		Neutral	Agree	Agree	Agree		Agree	Agree	Neutral	Agree
2020/04/20 2:33:47 PM GMT+5:30	Interviewee	34	Female	5-10 Lakhs	None	Maybe		Don't know	Yes	Yes	No		Neutral	Neutral	agree	Strongly agree		Strongly agree	Strongly agree	Strongly agree	Strongly agree		Strongly agree	Strongly agree	Disagree	Neutral
2020/04/20 6:37:42 PM GMT+5:30	Interviewee	36	Female	1-5 Lakhs	None	No	NA	Don't know	Yes	No	Maybe	Protein, vitamines, carbohydrates, starch	Disagree	Disagree	Neutral	Agree		Neutral	Agree	Neutral	Agree		Agree	Agree	Neutral	Agree
2020/04/20 6:51:31 PM GMT+5:30	Interviewee	38	Male	1-5 Lakhs	None	No		2500 Calories	No	No	No		Disagree	Disagree	Neutral	Neutral		Neutral	Neutral	Neutral	Neutral		Neutral	Neutral	Neutral	Neutral
2020/04/20 6:53:34 PM GMT+5:30	Interviewee	31	Male	5-10 Lakhs	None	Yes	2500-2800	I would prefer 3k with workout	Yes	Yes	Yes	I am certified Nutritionist from USA & India	Agree	Strongly agree	agree	Strongly agree		Strongly disagree	Strongly agree	Agree	Agree		Strongly agree	Strongly agree	Strongly disagree	Strongly agree
2020/04/20 9:23:57 PM GMT+5:30	Interviewee	37	Female	1-5 Lakhs	None	No		Don't know	No	No	No		Disagree	Disagree	agree	Neutral		Neutral	Agree	Agree	Neutral		Neutral	Neutral	Neutral	Neutral
2020/04/20 9:48:04 PM GMT+5:30	Interviewee	62.5	Male	5-10 Lakhs	None	Yes	1800-2000	2000 Calories	Yes	Yes	Yes	Protein, Carbs, Fat, Fiber, Minerals, Water, Vitamins	Agree	Strongly agree	Strongly agree	Strongly agree		Strongly agree	Strongly agree	Strongly agree	Strongly agree		Strongly agree	Strongly agree	Strongly agree	Strongly agree
2020/04/20 9:53:07 PM GMT+5:30	Interviewee	60	Female	Above 10 Lakhs	None	Yes	1600-1700	1500	Yes	Yes	Yes	Fiber, fat, carbs, vitamin, water and minerals	Agree	Strongly agree	Strongly agree	Strongly agree		Strongly agree	Strongly agree	Strongly agree	Strongly agree		Strongly agree	Strongly agree	Strongly agree	Strongly agree
2020/04/20 11:03:48 PM GMT+5:30	Interviewee	33	Female	1-5 Lakhs	None	Yes	Near about 2000	2000 Calories	Yes	Yes	Yes	Protein,fats, vitamins,minerals,fibre and water	Agree	Strongly agree	Strongly agree	Strongly agree		Strongly agree	Strongly agree	Strongly agree	Strongly agree		Strongly agree	Strongly agree	Neutral	Strongly agree
2020/04/21 11:54:55 AM GMT+5:30	Interviewee	52	Male	Above 10 Lakhs	Diabetes	Maybe	No idea	Don't know	Yes	No	Maybe	No idea	Neutral	Neutral	Neutral	Neutral		Neutral	Disagree	Disagree	Disagree		Agree	Agree	Disagree	Agree
2020/04/21 12:29:37 PM GMT+5:30	Interviewee	29	Male	Above 10 Lakhs	None	No		3000 Calories	No	No	No		Disagree	Disagree	Strongly agree	Strongly agree		Strongly agree	Strongly agree	Strongly agree	Strongly agree		Strongly agree	Strongly agree	Neutral	Strongly agree
2020/04/21 1:08:27 PM GMT+5:30	Interviewee	47	Female	Above 10 Lakhs	All above and Cancer	Yes	3000	3000 Calories	Yes	Yes	Yes	Direct supplements as prescribed	Agree	Strongly agree	Strongly agree	Strongly agree		Strongly agree	Strongly agree	Strongly agree	Strongly agree		Strongly agree	Strongly agree	Agree	Strongly agree
2020/04/21 1:49:05 PM GMT+5:30	Interviewee	28	Male	5-10 Lakhs	None	Maybe		Don't know	Something	No	No		Neutral	Neutral	Strongly agree	Disagree		Strongly agree	Strongly agree	Strongly agree	Strongly agree		Strongly agree	Strongly agree	Agree	Strongly agree
2020/04/21 2:10:20 PM GMT+5:30	Interviewee	58	Female	5-10 Lakhs	Diabetes	Maybe		Don't know	Yes	No	No		Neutral	Neutral	agree	Agree		Agree	Agree	Agree	Agree		Neutral	Neutral	Neutral	Agree
2020/04/21 2:47:45 PM GMT+5:30	Interviewee	29	Male	5-10 Lakhs	None	Maybe		Don't know	Something	Something	Maybe		Neutral	Neutral	agree	Agree		Neutral	Agree	Agree	Agree		Agree	Agree	Agree	Agree
2020/04/21 4:47:10 PM GMT+5:30	Interviewee	35	Female	5-10 Lakhs	None	Maybe		Don't know	Yes	Yes	Yes	Protein, carbohydrates, minerals, fat, vitamins	Neutral	Neutral	agree	Agree		Agree	Agree	Agree	Agree		Agree	Agree	Agree	Strongly agree
2020/04/21 4:52:21 PM GMT+5:30	Interviewee	66	Male	Above 10 Lakhs	Diabetes	No		2500 Calories	No	No	No		Disagree	Disagree	agree	Agree		Agree	Agree	Agree	Strongly agree		Agree	Agree	Agree	Agree
2020/04/21 7:04:22 PM GMT+5:30	Interviewee	37	Male	1-5 Lakhs	Vitamin Deficiency	No		Don't know	Something	No	Maybe	Milk, egg	Disagree	Disagree	Strongly agree	Strongly agree		Strongly disagree	Agree	Strongly agree	Strongly agree		Agree	Agree	Agree	Strongly agree
2020/04/21 10:05:57 PM GMT+5:30	Interviewee	40	Female	1-5 Lakhs	Vitamin Deficiency	Maybe		2500 Calories	Yes	No	Maybe		Neutral	Neutral	agree	Strongly agree		Strongly agree	Strongly agree	Strongly agree	Strongly agree		Strongly agree	Strongly agree	Strongly disagree	Strongly agree
2020/04/22 10:06:43 AM GMT+5:30	Interviewee	41	Male	5-10 Lakhs	None	No		Don't know	No	No	No		Disagree	Disagree	Strongly agree	Strongly agree		Agree	Agree	Neutral	Neutral		Agree	Agree	Neutral	Agree
2020/04/22 10:18:35 AM GMT+5:30	Interviewee	28	Male	5-10 Lakhs	None	Maybe	2000	Don't know	Yes	Yes	Yes	Protein, Carbs, Fats	Neutral	Neutral	Strongly agree	Strongly agree		Agree	Strongly agree	Agree	Agree		Strongly agree	Strongly agree	Agree	Agree
2020/04/22 10:18:43 AM GMT+5:30	Interviewee	28	Male	5-10 Lakhs	None	Maybe	2000	Don't know	Yes	Yes	Yes	Protein, Carbs, Fats	Neutral	Neutral	Strongly agree	Strongly agree		Agree	Strongly agree	Agree	Agree		Strongly agree	Strongly agree	Agree	Agree
2020/04/22 12:19:17 PM GMT+5:30	Interviewee	61	Male	5-10 Lakhs	None	No	NA	Don't know	No	No	No	NA	Disagree	Disagree	agree	Agree		Agree	Agree	Neutral	Neutral		Neutral	Neutral	Neutral	Neutral
2020/04/22 12:42:21 PM GMT+5:30	Interviewee	25	Male	1-5 Lakhs	None	No		Don't know	Yes	Something	Maybe		Disagree	Disagree	agree	Strongly agree		Neutral	Agree	Strongly agree	Strongly agree		Agree	Agree	Agree	Strongly agree
2020/04/22 12:43:47 PM GMT+5:30	Interviewee	22	Male	Above 10 Lakhs	None	No		2000 Calories	Yes	Yes	Yes	Proteins, Fats, Vitamins, Minerals, Fibre, Water	Disagree	Disagree	Strongly agree	Strongly agree		Strongly agree	Strongly agree	Strongly agree	Strongly agree		Agree	Agree	Agree	Strongly agree
2020/04/22 1:29:33 PM GMT+5:30	Interviewee	54	Male	Above 10 Lakhs	None	No		2500 Calories	Yes	Yes	Yes	Milk, fruits, fiber based intakes, cereal	Disagree	Disagree	agree	Agree		Neutral	Agree	Agree	Agree		Agree	Agree	Neutral	Agree
2020/04/22 2:03:27 PM GMT+5:30	Interviewee	43	Male	1-5 Lakhs	None	Yes		2500 Calories	Yes	Yes	Yes	Carbohydrates, Proteins, Fats, Vitamins, Minerals	Agree	Strongly agree	Strongly agree	Strongly agree		Strongly agree	Strongly agree	Strongly agree	Strongly agree		Agree	Agree	Neutral	Strongly agree
2020/04/22 2:03:31 PM GMT+5:30	Interviewee	43	Male	1-5 Lakhs	None	Yes		2500 Calories	Yes	Yes	Yes	Carbohydrates, Proteins, Fats, Vitamins, Minerals	Agree	Strongly agree	Strongly agree	Strongly agree		Strongly agree	Strongly agree	Strongly agree	Strongly agree		Agree	Agree	Neutral	Strongly agree
2020/04/22 8:57:00 PM GMT+5:30	Interviewee	45	Female	5-10 Lakhs	Vitamin Deficiency	No	Not aware	Don't know	Yes	Yes	Yes	Vitamins, minerals, protein, fibre, unsaturated fats water	Disagree	Disagree	Strongly agree	Agree		Neutral	Strongly agree	Agree	Strongly agree		Strongly agree	Strongly agree	Agree	Strongly agree
2020/04/23 9:38:35 AM GMT+5:30	Interviewee	37	Male	1-5 Lakhs	None	Yes	2500	2000 Calories	Yes	Yes	Yes	Vegetables, fruits, beans, Wholegrain, high cereal fiber, Milk, yogurt cheese	Agree	Strongly agree	agree	Agree		Strongly agree	Strongly agree	Strongly agree	Strongly agree		Agree	Agree	Agree	Strongly agree
2020/04/23 2:03:34 PM GMT+5:30	Interviewee	30	Female	5-10 Lakhs	None	Yes	1800 to 2000 calories	2000 Calories	Yes	Yes	Yes	Carbohydrates, Protein and Fats	Agree	Strongly agree	Strongly agree	Strongly agree		Agree	Strongly agree	Agree	Agree		Agree	Agree	Neutral	Agree
2020/04/23 9:41:35 PM GMT+5:30	Interviewee	27	Male	1-5 Lakhs	None	Maybe		Don't know	Something	Something	Yes		Neutral	Neutral	agree	Agree		Neutral	Agree	Agree	Agree		Agree	Agree	Disagree	Neutral
2020/04/23 9:53:38 PM GMT+5:30	Interviewee	30	Male	5-10 Lakhs	None	No	NA	Don't know	No	No	No	NA	Disagree	Disagree	Strongly agree	Strongly agree		Strongly agree	Strongly agree	Strongly agree	Strongly agree		Strongly agree	Strongly agree	Agree	Strongly agree
2020/04/23 9:58:22 PM GMT+5:30	Interviewee	31	Male	5-10 Lakhs	None	Maybe		Approx 1600 Calories	Something	No	Yes	Proteins, Carbohydrates, lot of water, vitamins	Neutral	Neutral	Neutral	Agree		Agree	Strongly agree	Strongly agree	Strongly agree		Agree	Agree	Neutral	Agree
2020/04/23 10:02:46 PM GMT+5:30	Interviewee	24	Male	1-5 Lakhs	None	Maybe		2000 Calories	Yes	Yes	Yes	Carbohydrate proteins vitamins & some amount of fats	Neutral	Neutral	agree	Agree		Agree	Strongly agree	Disagree	Agree		Strongly agree	Strongly agree	Agree	Strongly agree
2020/04/23 10:08:38 PM GMT+5:30	Interviewee	38	Male	5-10 Lakhs	None	No		Don't know	No	No	No		Disagree	Disagree	Strongly agree	Strongly agree		Strongly agree	Strongly agree	Strongly agree	Strongly agree		Strongly agree	Strongly agree	Agree	Strongly agree
2020/04/23 10:19:37 PM GMT+5:30	Interviewee	36	Male	5-10 Lakhs	None	No		Don't know	Yes	Yes	No		Disagree	Disagree	agree	Agree		Neutral	Agree	Agree	Agree		Agree	Agree	Neutral	Agree
2020/04/23 10:24:09 PM GMT+5:30	Interviewee	33	Male	Above 10 Lakhs	None	No		Don't know	Something	No	No		Disagree	Disagree	agree	Agree		Strongly agree	Strongly agree	Agree	Agree		Strongly agree	Strongly agree	Agree	Strongly agree
2020/04/23 10:24:13 PM GMT+5:30	Interviewee	26	Male	5-10 Lakhs	None	No		2500 Calories	No	No	No		Disagree	Disagree	Strongly agree	Strongly agree		Strongly agree	Strongly agree	Strongly agree	Strongly agree		Strongly agree	Strongly agree	Agree	Strongly agree
2020/04/23 10:28:41 PM GMT+5:30	Interviewee	42	Male	Above 10 Lakhs	None	Maybe		Don't know	Yes	Something	Yes	Protins fiber	Neutral	Neutral	Strongly agree	Strongly agree		Agree	Strongly agree	Strongly agree	Strongly agree		Strongly agree	Strongly agree	Strongly agree	Strongly agree
2020/04/23 10:29:49 PM GMT+5:30	Interviewee	31	Male	1-5 Lakhs	None	No		Don't know	No	No	No		Disagree	Disagree	Strongly agree	Strongly agree		Strongly agree	Strongly agree	Strongly agree	Agree		Strongly agree	Strongly agree	Agree	Strongly agree
2020/04/23 10:35:59 PM GMT+5:30	Interviewee	35	Male	Above 10 Lakhs	None	No		Don't know	No	Something	No		Disagree	Disagree	agree	Strongly agree		Agree	Strongly agree	Strongly agree	Strongly agree		Agree	Agree	Neutral	Agree
2020/04/23 10:39:40 PM GMT+5:30	Interviewee	39	Female	1-5 Lakhs	Vitamin Deficiency	No	Not known	Don't know	Yes	Yes	No		Disagree	Disagree	Strongly agree	Strongly agree		Strongly agree	Strongly agree	Agree	Strongly agree		Strongly agree	Strongly agree	Agree	Agree
2020/04/23 10:41:54 PM GMT+5:30	Interviewee	31	Male	Above 10 Lakhs	None	Maybe		Don't know	Something	No	No		Neutral	Neutral	Strongly agree	Strongly agree		Strongly agree	Strongly agree	Strongly agree	Strongly agree		Strongly agree	Strongly agree	Strongly agree	Strongly agree
2020/04/23 10:56:17 PM GMT+5:30	Interviewee	18	Male	5-10 Lakhs	None	Maybe		Don't know	Yes	Something	Maybe		Neutral	Neutral	Strongly agree	Strongly agree		Strongly agree	Agree	Agree	Agree		Agree	Agree	Neutral	Agree
2020/04/23 11:03:39 PM GMT+5:30	Interviewee	38	Male	Above 10 Lakhs	High Blood Pressure	No		Don't know	No	No	No		Disagree	Disagree	Neutral	Agree		Strongly agree	Agree	Strongly agree	Agree		Strongly agree	Strongly agree	Neutral	Agree
2020/04/23 11:03:40 PM GMT+5:30	Interviewee	26	Male	5-10 Lakhs	None	Maybe	2200	2000 Calories	Yes	Yes	Yes	Fruits and veggies Carbs Dairy Fat Protein	Neutral	Neutral	agree	Agree		Agree	Strongly agree	Agree	Agree		Agree	Agree	Agree	Strongly agree
2020/04/24 12:31:32 AM GMT+5:30	Interviewee	35	Male	Above 10 Lakhs	None	Yes	2500	2000 Calories	Something	No	No		Agree	Strongly agree	Strongly agree	Strongly agree		Strongly agree	Strongly agree	Strongly agree	Strongly agree		Strongly agree	Strongly agree	Agree	Strongly agree
2020/04/24 5:50:53 AM GMT+5:30	Interviewee	41	Male	5-10 Lakhs	None	No		Don't know	Something	No	No		Disagree	Disagree	Neutral	Neutral		Neutral	Neutral	Neutral	Neutral		Neutral	Neutral	Neutral	Neutral
2020/04/24 6:55:17 AM GMT+5:30	Interviewee	40	Male	1-5 Lakhs	None	No		Don't know	Something	Something	Maybe		Disagree	Disagree	agree	Agree		Agree	Agree	Agree	Agree		Agree	Agree	Neutral	Agree
2020/04/24 7:25:25 AM GMT+5:30	Interviewee	36	Male	Above 10 Lakhs	None	No		Don't know	No	No	No		Disagree	Disagree	Strongly agree	Strongly agree		Agree	Agree	Agree	Agree		Agree	Agree	Neutral	Agree
2020/04/24 9:04:22 AM GMT+5:30	Interviewee	42	Male	5-10 Lakhs	None	No		Don't know	Something	Something	Maybe		Disagree	Disagree	Strongly agree	Strongly agree		Agree	Agree	Agree	Agree		Agree	Agree	Neutral	Strongly agree
2020/04/24 9:11:01 AM GMT+5:30	Interviewee	37	Male	5-10 Lakhs	None	No		Don't know	Something	Something	Maybe		Disagree	Disagree	agree	Agree		Disagree	Agree	Neutral	Agree		Agree	Agree	Neutral	Agree
2020/04/24 11:43:09 AM GMT+5:30	Interviewee	35	Male	5-10 Lakhs	None	No		Don't know	No	No	No		Disagree	Disagree	Strongly agree	Strongly agree		Strongly agree	Strongly agree	Strongly agree	Strongly agree		Strongly agree	Strongly agree	Neutral	Strongly agree
2020/04/24 12:10:27 PM GMT+5:30	Interviewee	33	Male	Above 10 Lakhs	High Blood Pressure	No		Don't know	Yes	No	No		Disagree	Disagree	Strongly agree	Strongly agree		Strongly agree	Strongly agree	Strongly agree	Strongly agree		Strongly agree	Strongly agree	Strongly agree	Strongly agree
2020/04/24 12:17:17 PM GMT+5:30	Interviewee	27	Male	1-5 Lakhs	None	No		Don't know	Yes	No	No		Disagree	Disagree	Strongly agree	Strongly agree		Strongly agree	Strongly agree	Strongly agree	Strongly agree		Agree	Agree	Neutral	Agree
2020/04/24 12:17:17 PM GMT+5:30	Interviewee	27	Male	1-5 Lakhs	None	No		Don't know	Yes	No	No		Disagree	Disagree	Strongly agree	Strongly agree		Strongly agree	Strongly agree	Strongly agree	Strongly agree		Agree	Agree	Neutral	Agree
2020/04/24 12:29:18 PM GMT+5:30	Interviewee	39	Female	5-10 Lakhs	Diabetes	Yes	1500	1500	Yes	Yes	Yes	Whole grains fruits vegetables	Agree	Strongly agree	Strongly agree	Strongly agree		Strongly agree	Strongly agree	Strongly agree	Strongly agree		Strongly agree	Strongly agree	Neutral	Strongly agree
2020/04/24 12:37:48 PM GMT+5:30	Interviewee	31	Male	Above 10 Lakhs	None	Maybe		2500 Calories	Something	No	No		Neutral	Neutral	agree	Agree		Neutral	Agree	Agree	Agree		Agree	Agree	Neutral	Agree
2020/04/24 1:00:41 PM GMT+5:30	Interviewee	25	Male	5-10 Lakhs	Depression	No		Don't know	Yes	No	No		Disagree	Disagree	Strongly agree	Strongly agree		Strongly agree	Strongly agree	Strongly agree	Strongly agree		Strongly agree	Strongly agree	Agree	Agree
2020/04/24 1:24:43 PM GMT+5:30	Interviewee	27	Male	5-10 Lakhs	None	Yes	2500-3000	Don't know	Something	No	Maybe	Water, proteins, vitamins, carbohydrates	Agree	Strongly agree	agree	Agree		Agree	Agree	Agree	Agree		Agree	Agree	Neutral	Agree
2020/04/24 1:26:23 PM GMT+5:30	Interviewee	40	Male	1-5 Lakhs	None	Yes		2000 Calories	Yes	Something	Yes	Carbohydrates, proteins, fats, vitamin, mineral, fibre and water	Agree	Strongly agree	agree	Agree		Agree	Strongly agree	Agree	Strongly agree		Neutral	Neutral	Agree	Strongly agree
2020/04/24 1:33:32 PM GMT+5:30	Interviewee	37	Male	5-10 Lakhs	None	No		Don't know	No	No	No		Disagree	Disagree	Neutral	Neutral		Neutral	Agree	Neutral	Agree		Agree	Agree	Neutral	Neutral
2020/04/24 2:01:40 PM GMT+5:30	Interviewee	40	Male	Above 10 Lakhs	None	No		Don't know	Yes	No	Maybe		Disagree	Disagree	agree	Agree		Agree	Agree	Agree	Agree		Agree	Agree	Neutral	Agree
2020/04/24 2:06:40 PM GMT+5:30	Interviewee	42	Male	Above 10 Lakhs	None	No		Don't know	Yes	Something	Maybe	Carbohydrate, protiens, Fats	Disagree	Disagree	Strongly agree	Strongly agree		Agree	Agree	Agree	Agree		Neutral	Neutral	Neutral	Agree
2020/04/24 2:20:36 PM GMT+5:30	Interviewee	26	Female	5-10 Lakhs	Thyroid	Yes	I am on a diet, So it my suggested calorie intake would be 1500 and my daily calorie consumption varies between 1000-15000	1500	Yes	Yes	Yes	Carbohydrates, Proteins, Fats, Vitamins, Minerals, fibre and Water.	Agree	Strongly agree	agree	Neutral		Agree	Strongly agree	Strongly agree	Strongly agree		Strongly agree	Strongly agree	Strongly agree	Strongly agree
2020/04/24 2:28:23 PM GMT+5:30	Interviewee	70	Male	5-10 Lakhs	Diabetes	No		Don't know	Something	No	No		Disagree	Disagree	agree	Agree		Agree	Agree	Agree	Agree		Agree	Agree	Agree	Agree
2020/04/24 2:40:11 PM GMT+5:30	Interviewee	26	Female	1-5 Lakhs	Thyroid	Maybe		2000 Calories	Yes	Something	Maybe		Neutral	Neutral	agree	Strongly agree		Strongly agree	Strongly agree	Agree	Agree		Agree	Agree	Neutral	Strongly agree
2020/04/24 2:41:55 PM GMT+5:30	Interviewee	25	Female	5-10 Lakhs	None	No		Don't know	Yes	Yes	No		Disagree	Disagree	agree	Agree		Neutral	Strongly agree	Strongly agree	Strongly agree		Strongly agree	Strongly agree	Neutral	Neutral
2020/04/24 2:49:26 PM GMT+5:30	Interviewee	27	Female	5-10 Lakhs	None	No		Don't know	Yes	Yes	Maybe		Disagree	Disagree	Strongly agree	Strongly agree		Strongly agree	Strongly agree	Strongly agree	Strongly agree		Agree	Agree	Neutral	Agree
2020/04/24 2:52:30 PM GMT+5:30	Interviewee	27	Female	5-10 Lakhs	None	No		Don't know	Yes	Yes	Yes	Proteins vitamins fibre	Disagree	Disagree	Strongly agree	Strongly agree		Strongly agree	Strongly agree	Strongly agree	Strongly agree		Strongly agree	Strongly agree	Strongly agree	Strongly agree
2020/04/24 2:57:40 PM GMT+5:30	Interviewee	42	Male	Above 10 Lakhs	Kidney stones	Maybe	1500	Don't know	Yes	Yes	No		Neutral	Neutral	agree	Agree		Agree	Strongly agree	Agree	Agree		Agree	Agree	Neutral	Agree
2020/04/24 3:15:06 PM GMT+5:30	Interviewee	27	Female	1-5 Lakhs	None	No		Don't know	Yes	No	No		Disagree	Disagree	agree	Agree		Agree	Strongly agree	Strongly agree	Strongly agree		Strongly agree	Strongly agree	Agree	Strongly agree
2020/04/24 3:27:06 PM GMT+5:30	Interviewee	29	Male	Above 10 Lakhs	None	Yes	6000	Don't know	Yes	Yes	Yes		Agree	Strongly agree	Neutral	Neutral		Neutral	Neutral	Neutral	Neutral		Neutral	Neutral	Neutral	Neutral
2020/04/24 3:28:05 PM GMT+5:30	Interviewee	45	Male	5-10 Lakhs	Diabetes	Maybe		Don't know	No	No	No		Neutral	Neutral	Strongly agree	Strongly agree		Strongly agree	Strongly agree	Agree	Agree		Agree	Agree	Neutral	Agree
2020/04/24 3:37:15 PM GMT+5:30	Interviewee	26	Female	Above 10 Lakhs	None	No		Don't know	Something	No	No		Disagree	Disagree	agree	Neutral		Agree	Agree	Agree	Agree		Agree	Agree	Neutral	Agree
2020/04/24 3:37:31 PM GMT+5:30	Interviewee	37	Female	1-5 Lakhs	Thyroid	Yes	1000	Less than 1200 cal	Yes	Yes	Maybe		Agree	Strongly agree	Strongly agree	Agree		Agree	Agree	Neutral	Agree		Strongly agree	Strongly agree	Agree	Agree
2020/04/24 3:45:03 PM GMT+5:30	Interviewee	26	Male	1-5 Lakhs	Vitamin Deficiency	No	Na	Don't know	Yes	Something	No	Na	Disagree	Disagree	Strongly agree	Strongly agree		Strongly agree	Strongly agree	Strongly agree	Strongly agree		Strongly agree	Strongly agree	Disagree	Strongly agree
2020/04/24 3:47:42 PM GMT+5:30	Interviewee	26	Male	1-5 Lakhs	Diabetes	No	Na	Don't know	Yes	Yes	No		Disagree	Disagree	Strongly agree	Strongly agree		Agree	Agree	Strongly agree	Strongly agree		Strongly agree	Strongly agree	Agree	Strongly agree
2020/04/24 4:02:21 PM GMT+5:30	Interviewee	24	Male	5-10 Lakhs	None	No		Don't know	Something	Something	Maybe		Disagree	Disagree	Strongly agree	Strongly agree		Strongly agree	Strongly agree	Strongly agree	Strongly agree		Strongly agree	Strongly agree	Neutral	Agree
2020/04/24 4:03:12 PM GMT+5:30	Interviewee	30	Female	5-10 Lakhs	Thyroid	Yes	3300	1500	Yes	No	No	Protein and low carb diet	Agree	Strongly agree	Strongly agree	Strongly agree		Strongly agree	Strongly agree	Strongly agree	Strongly agree		Strongly agree	Strongly agree	Agree	Strongly agree
2020/04/24 4:36:45 PM GMT+5:30	Interviewee	30	Female	5-10 Lakhs	None	No		Don't know	Yes	Something	Maybe		Disagree	Disagree	Strongly agree	Strongly agree		Agree	Agree	Agree	Agree		Agree	Agree	Neutral	Agree
2020/04/24 5:04:56 PM GMT+5:30	Interviewee	38	Female	1-5 Lakhs	Vitamin Deficiency	No		Don't know	Something	Something	Maybe		Disagree	Disagree	agree	Agree		Agree	Agree	Agree	Agree		Agree	Agree	Agree	Agree
2020/04/24 5:26:05 PM GMT+5:30	Interviewee	77	Male	5-10 Lakhs	Osteoporosis	No		Don't know	Yes	No	No		Disagree	Disagree	Strongly agree	Strongly agree		Neutral	Neutral	Agree	Neutral		Disagree	Disagree	Disagree	Agree
2020/04/24 6:03:25 PM GMT+5:30	Interviewee	35	Female	Above 10 Lakhs	None	Yes	1500/1600	2000 Calories	Yes	Yes	Yes	Protein,good fat ,carbs	Agree	Strongly agree	Strongly agree	Strongly agree		Neutral	Agree	Agree	Strongly agree		Strongly agree	Strongly agree	Neutral	Strongly agree
2020/04/24 8:03:34 PM GMT+5:30	Interviewee	45	Female	1-5 Lakhs	Vitamin Deficiency	No		Don't know	Yes	No	No		Disagree	Disagree	Strongly agree	Strongly agree		Agree	Agree	Agree	Agree		Agree	Agree	Agree	Agree
2020/04/24 8:44:38 PM GMT+5:30	Interviewee	49	Male	5-10 Lakhs	None	No	No	Don't know	Something	No	Maybe	Green vegetable. Many type of dal dry fruit fruit.. Alsi.. Less oil food... Etc....	Disagree	Disagree	Neutral	Agree		Disagree	Disagree	Disagree	Disagree		Neutral	Neutral	Neutral	Disagree
2020/04/24 8:45:02 PM GMT+5:30	Interviewee	33	Male	Above 10 Lakhs	None	No		Don't know	Something	No	No		Disagree	Disagree	Strongly agree	Agree		Neutral	Neutral	Neutral	Neutral		Neutral	Neutral	Agree	Agree
2020/04/24 10:00:40 PM GMT+5:30	Interviewee	35	Male	1-5 Lakhs	Little acidity	Maybe		Don't know	Something	Yes	Yes	Carb, protein, fat, fibre	Neutral	Neutral	agree	Agree		Agree	Agree	Neutral	Agree		Agree	Agree	Neutral	Agree
2020/04/24 10:46:52 PM GMT+5:30	Interviewee	25	Female	1-5 Lakhs	None	No	No idea	Don't know	Yes	Yes	Yes	Protein carbohydrate vitamin minerals and water	Disagree	Disagree	Strongly agree	Agree		Strongly agree	Strongly agree	Strongly agree	Strongly agree		Strongly agree	Strongly agree	Strongly agree	Strongly agree
2020/04/24 11:03:35 PM GMT+5:30	Interviewee	28	Male	5-10 Lakhs	High Blood Pressure	Maybe	3500	Don't know	Something	Something	Maybe	NA	Neutral	Neutral	Strongly agree	Strongly agree		Agree	Agree	Agree	Neutral		Agree	Agree	Neutral	Agree
2020/04/25 10:33:37 AM GMT+5:30	Interviewee	26	Female	5-10 Lakhs	None	No		Don't know	Yes	No	No		Disagree	Disagree	Strongly agree	Strongly agree		Strongly agree	Agree	Agree	Agree		Agree	Agree	Neutral	Agree
2020/04/25 10:55:08 AM GMT+5:30	Interviewee	27	Female	5-10 Lakhs	None	No		Don't know	Yes	Yes	Yes	Protein carbohydrates vitamins fats roughage	Disagree	Disagree	Strongly agree	Strongly agree		Agree	Agree	Agree	Agree		Strongly agree	Strongly agree	Agree	Agree
2020/04/25 1:34:54 PM GMT+5:30	Interviewee	35	Female	1-5 Lakhs	Thyroid	No		Don't know	Something	No	No		Disagree	Disagree	Strongly agree	Agree		Neutral	Agree	Neutral	Agree		Agree	Agree	Disagree	Agree
2020/04/25 5:24:08 PM GMT+5:30	Interviewee	25	Male	5-10 Lakhs	None	No		Don't know	Something	No	No		Disagree	Disagree	agree	Agree		Agree	Agree	Agree	Agree		Agree	Agree	Agree	Strongly agree
2020/04/25 6:57:19 PM GMT+5:30	Interviewee	67	Male	1-5 Lakhs	High Blood Pressure	Yes	Approximately 3200	3000 Calories	Yes	Yes	Yes	Cereals.fish.meat.fruits.vegetables.egg.milk.etc	Agree	Strongly agree	agree	Agree		Agree	Agree	Disagree	Agree		Agree	Agree	Neutral	Agree
2020/04/25 7:36:31 PM GMT+5:30	Interviewee	44	Male	Above 10 Lakhs	None	No		Don't know	No	No	No		Disagree	Disagree	agree	Agree		Disagree	Strongly agree	Strongly agree	Strongly agree		Agree	Agree	Neutral	Agree
2020/04/25 7:40:30 PM GMT+5:30	Interviewee	55	Female	Above 10 Lakhs	Diabetes	Yes	2000	2000 Calories	Yes	Yes	Yes	Carbohydrate,Proteins,Vitamins, Minerals ,Oils	Agree	Strongly agree	Strongly agree	Strongly agree		Agree	Strongly agree	Strongly agree	Strongly agree		Strongly agree	Strongly agree	Neutral	Strongly agree
2020/04/26 12:51:45 AM GMT+5:30	Interviewee	32	Male	5-10 Lakhs	None	No		Don't know	Yes	Yes	Yes	Protein, Vitamin, Carbs, Fats, Minerals	Disagree	Disagree	Strongly agree	Strongly agree		Agree	Strongly agree	Agree	Strongly agree		Strongly agree	Strongly agree	Agree	Strongly agree
2020/04/26 10:02:34 AM GMT+5:30	Interviewee	52	Male	5-10 Lakhs	None	No		Don't know	No	No	No		Disagree	Disagree	Strongly agree	Strongly agree		Agree	Agree	Agree	Agree		Agree	Agree	Agree	Agree
2020/04/26 11:50:09 AM GMT+5:30	Interviewee	25	Female	5-10 Lakhs	None	No		Don't know	Yes	No	No		Disagree	Disagree	agree	Agree		Agree	Neutral	Strongly agree	Strongly agree		Neutral	Neutral	Neutral	Agree
2020/04/26 12:07:44 PM GMT+5:30	Interviewee	26	Male	1-5 Lakhs	None	No		Don't know	Yes	Yes	Yes	Carbs protein fiber fat	Disagree	Disagree	Strongly agree	Strongly agree		Strongly agree	Strongly agree	Strongly agree	Strongly agree		Strongly agree	Strongly agree	Neutral	Strongly agree
2020/04/26 12:10:42 PM GMT+5:30	Interviewee	26	Male	5-10 Lakhs	None	Maybe		3000 Calories	Yes	No	Yes	Protein carbs fat fibre essentials vitamins	Neutral	Neutral	Strongly agree	Strongly agree		Strongly agree	Strongly agree	Agree	Agree		Agree	Agree	Agree	Agree
2020/04/26 12:44:11 PM GMT+5:30	Interviewee	26	Female	1-5 Lakhs	Vitamin Deficiency	Maybe		Don't know	No	Something	Maybe		Neutral	Neutral	Strongly agree	Agree		Neutral	Agree	Disagree	Agree		Disagree	Disagree	Neutral	Strongly agree
2020/04/26 12:57:59 PM GMT+5:30	Interviewee	26	Female	1-5 Lakhs	None	No		Don't know	Yes	No	No		Disagree	Disagree	agree	Agree		Agree	Strongly agree	Agree	Neutral		Agree	Agree	Agree	Agree
2020/04/26 3:11:22 PM GMT+5:30	Interviewee	42	Female	1-5 Lakhs	Vitamin Deficiency	No		Don't know	Something	No	Maybe		Disagree	Disagree	agree	Agree		Disagree	Agree	Agree	Agree		Agree	Agree	Agree	Agree
2020/04/26 5:22:01 PM GMT+5:30	Interviewee	25	Male	5-10 Lakhs	None	No		Don't know	Something	Something	No		Disagree	Disagree	Strongly agree	Strongly agree		Agree	Agree	Agree	Neutral		Neutral	Neutral	Neutral	Neutral
2020/04/26 7:35:10 PM GMT+5:30	Interviewee	32	Male	Above 10 Lakhs	None	No	2000- 3000	2500 Calories	Yes	Yes	Yes	Fresh Fruits and Vegetables	Disagree	Disagree	agree	Strongly agree		Neutral	Strongly agree	Agree	Strongly agree		Strongly agree	Strongly agree	Agree	Strongly agree
2020/04/26 7:45:28 PM GMT+5:30	Interviewee	38	Male	5-10 Lakhs	Vitamin Deficiency	No		Don't know	No	No	No		Disagree	Disagree	agree	Agree		Neutral	Agree	Agree	Agree		Agree	Agree	Agree	Agree
2020/04/26 8:58:11 PM GMT+5:30	Interviewee	35	Male	5-10 Lakhs	None	No	No	2000 Calories	Yes	No	No	No	Disagree	Disagree	Neutral	Disagree		Strongly agree	Strongly disagree	Agree	Disagree		Strongly agree	Strongly agree	Agree	Agree
2020/04/27 9:57:20 AM GMT+5:30	Interviewee	42	Male	5-10 Lakhs	None	No		Don't know	Something	Something	Maybe		Disagree	Disagree	Strongly agree	Strongly agree		Agree	Agree	Agree	Agree		Agree	Agree	Neutral	Strongly agree
2020/04/28 12:49:19 AM GMT+5:30	Interviewee	30	Male	1-5 Lakhs	None	Yes		3000 Calories	Yes	Yes	Yes	Vitamin, mineral, fat, protein, water, fibre	Agree	Strongly agree	Strongly agree	Strongly agree		Strongly agree	Strongly agree	Strongly agree	Strongly agree		Strongly agree	Strongly agree	Neutral	Strongly agree
2020/04/28 9:09:16 AM GMT+5:30	Interviewee	40	Male	1-5 Lakhs	None	No		Don't know	No	No	Yes	Proteins, Vitamins, Fats, Minerals, Fibre etc	Disagree	Disagree	agree	Strongly agree		Strongly agree	Strongly agree	Agree	Agree		Agree	Agree	Neutral	Neutral
2020/04/28 10:49:24 AM GMT+5:30	Interviewee	39	Male	Above 10 Lakhs	None	Maybe		2500 Calories	Yes	Yes	Yes	Vitamins, Proteins, Minerals, Carbohydrates, Fibres	Neutral	Neutral	Strongly agree	Strongly agree		Agree	Strongly agree	Strongly agree	Strongly agree		Strongly agree	Strongly agree	Agree	Strongly agree
2020/04/28 12:33:01 PM GMT+5:30	Interviewee	27	Male	1-5 Lakhs	None	No		2500 Calories	Something	No	No		Disagree	Disagree	Strongly agree	Strongly agree		Agree	Strongly agree	Agree	Strongly agree		Agree	Agree	Strongly agree	Agree
2020/04/28 5:28:28 PM GMT+5:30	Interviewee	26	Female	1-5 Lakhs	Thyroid	Maybe		2000 Calories	Yes	Something	Maybe		Neutral	Neutral	agree	Strongly agree		Strongly agree	Strongly agree	Agree	Agree		Agree	Agree	Neutral	Strongly agree
2020/04/28 5:53:14 PM GMT+5:30	Interviewee	27	Male	Above 10 Lakhs	None	No		3000 Calories	Yes	Yes	Yes	Protein, Fats, Vitamibs, Fibre	Disagree	Disagree	Strongly agree	Strongly agree		Agree	Agree	Agree	Agree		Agree	Agree	Agree	Strongly agree
2020/04/28 6:13:52 PM GMT+5:30	Interviewee	28	Male	Above 10 Lakhs	None	Maybe	1500 on average	2000 Calories	Something	No	No	Don't have good idea	Neutral	Neutral	agree	Agree		Neutral	Strongly agree	Strongly agree	Strongly agree		Strongly agree	Strongly agree	Agree	Agree
2020/04/28 6:19:56 PM GMT+5:30	Interviewee	43	Female	5-10 Lakhs	Vitamin Deficiency	Maybe	2000	2000 Calories	Something	Something	Maybe	Protein	Neutral	Neutral	Strongly agree	Strongly agree		Neutral	Strongly agree	Strongly agree	Strongly agree		Neutral	Neutral	Disagree	Strongly agree
2020/04/28 6:22:13 PM GMT+5:30	Interviewee	23	Male	1-5 Lakhs	None	Maybe		Don't know	Yes	Yes	Yes		Neutral	Neutral	agree	Agree		Agree	Agree	Agree	Agree		Agree	Agree	Strongly agree	Agree
2020/04/28 6:26:46 PM GMT+5:30	Interviewee	29	Male	5-10 Lakhs	None	No		Don't know	Something	No	Maybe		Disagree	Disagree	agree	Agree		Neutral	Agree	Agree	Agree		Agree	Agree	Neutral	Agree
2020/04/28 6:30:58 PM GMT+5:30	Interviewee	35	Female	5-10 Lakhs	None	No		Don't know	Yes	Yes	Yes	Carbs, Proteins, Fats, vitamins, minerals	Disagree	Disagree	agree	Agree		Agree	Strongly agree	Strongly agree	Agree		Strongly agree	Strongly agree	Neutral	Agree
2020/04/28 6:43:09 PM GMT+5:30	Interviewee	40	Male	5-10 Lakhs	High Blood Pressure	Maybe		Don't know	Something	Something	Maybe		Neutral	Neutral	agree	Neutral		Neutral	Agree	Neutral	Agree		Disagree	Disagree	Neutral	Neutral
2020/04/28 7:15:08 PM GMT+5:30	Interviewee	39	Male	1-5 Lakhs	None	No		Don't know	Something	No	No		Disagree	Disagree	agree	Strongly agree		Agree	Agree	Strongly agree	Agree		Agree	Agree	Neutral	Agree
2020/04/28 7:26:35 PM GMT+5:30	Interviewee	26	Female	1-5 Lakhs	None	Maybe		Don't know	No	No	No		Neutral	Neutral	agree	Agree		Neutral	Agree	Neutral	Agree		Neutral	Neutral	Disagree	Agree
2020/04/28 7:37:02 PM GMT+5:30	Interviewee	60	Male	5-10 Lakhs	None	No	Do not count	Don't know	Yes	No	No	Sorry	Disagree	Disagree	Strongly disagree	Strongly disgree		Strongly disagree	Strongly disagree	Strongly disagree	Strongly disagree		Strongly disagree	Strongly disagree	Strongly disagree	Strongly agree
2020/04/28 8:17:54 PM GMT+5:30	Interviewee	36	Male	1-5 Lakhs	None	Yes		3000 Calories	Yes	Yes	No		Agree	Strongly agree	agree	Agree		Agree	Agree	Agree	Agree		Agree	Agree	Agree	Agree
2020/04/28 9:11:41 PM GMT+5:30	Interviewee	47	Female	1-5 Lakhs	High Blood Pressure	Yes	1000	Upto 1500	Yes	Yes	Yes	Protin intake should be more	Agree	Strongly agree	Strongly agree	Strongly agree		Strongly agree	Strongly agree	Strongly agree	Agree		Strongly agree	Strongly agree	Agree	Strongly agree
2020/04/28 9:29:05 PM GMT+5:30	Interviewee	59	Male	1-5 Lakhs	Diabetes	No	Donâ€™t know.	Don't know	Yes	Yes	Yes	Carbs, proteins, fats, miners and vitamins	Disagree	Disagree	agree	Agree		Agree	Agree	Agree	Agree		Agree	Agree	Neutral	Neutral
2020/04/28 9:35:58 PM GMT+5:30	Interviewee	48	Male	5-10 Lakhs	None	No		Don't know	Yes	Yes	Yes	Starch, Carbohydrates, Protein, Fats, Vitamins and minerals	Disagree	Disagree	agree	Agree		Neutral	Agree	Disagree	Agree		Neutral	Neutral	Neutral	Agree
2020/04/28 9:40:07 PM GMT+5:30	Interviewee	37	Female	Above 10 Lakhs	None	No		Don't know	Yes	No	Yes	Protiens, Calories, Carbohydrates, Fats, Water.	Disagree	Disagree	agree	Agree		Agree	Strongly agree	Agree	Agree		Agree	Agree	Agree	Strongly agree
2020/04/28 11:49:28 PM GMT+5:30	Interviewee	51	Male	1-5 Lakhs	None	Maybe		Don't know	Something	Something	Maybe		Neutral	Neutral	agree	Agree		Agree	Agree	Agree	Agree		Agree	Agree	Neutral	Agree
2020/04/29 11:21:31 AM GMT+5:30	Interviewee	57	Male	Above 10 Lakhs	None	No		Don't know	Yes	No	Yes	vitamins, minerals, amino acids, fiber, proteins	Disagree	Disagree	Strongly agree	Strongly agree		Neutral	Strongly agree	Agree	Agree		Strongly agree	Strongly agree	Neutral	Agree
2020/04/29 4:51:51 PM GMT+5:30	Interviewee	49	Male	5-10 Lakhs	None	Maybe	1500	Don't know	Something	No	Maybe	Protein fat	Neutral	Neutral	Strongly agree	Strongly agree		Neutral	Neutral	Disagree	Neutral		Neutral	Neutral	Strongly disagree	Strongly agree
2020/04/29 11:11:11 PM GMT+5:30	Interviewee	34	Male	1-5 Lakhs	Hyper Acidity	Yes	2k - 3k	2500 Calories	Yes	Yes	Yes	Water,Minerals,carbohydrates,Med,protine,Vitamin,fibre	Agree	Strongly agree	agree	Agree		Agree	Strongly agree	Strongly agree	Strongly agree		Strongly agree	Strongly agree	Strongly agree	Strongly agree
2020/04/30 2:55:07 PM GMT+5:30	Interviewee	39	Male	Above 10 Lakhs	Vitamin Deficiency	No		Don't know	Something	No	No		Disagree	Disagree	Neutral	Neutral		Neutral	Agree	Agree	Agree		Neutral	Neutral	Neutral	Agree
2020/04/30 2:59:58 PM GMT+5:30	Interviewee	45	Male	Above 10 Lakhs	Diabetes	No		8700 kJ	Yes	Yes	Yes	Protein	Disagree	Disagree	Strongly agree	Strongly agree		Agree	Agree	Agree	Agree		Agree	Agree	Neutral	Agree
2020/04/30 3:17:35 PM GMT+5:30	Interviewee	27	Male	5-10 Lakhs	None	No		Don't know	Yes	No	Maybe		Disagree	Disagree	Strongly agree	Strongly agree		Strongly agree	Strongly agree	Strongly agree	Agree		Strongly agree	Strongly agree	Neutral	Strongly agree
2020/04/30 3:20:43 PM GMT+5:30	Interviewee	39	Male	5-10 Lakhs	None	No		Don't know	No	No	No		Disagree	Disagree	Disgree	Disagree		Agree	Agree	Agree	Agree		Neutral	Neutral	Neutral	Agree
2020/04/30 3:37:09 PM GMT+5:30	Interviewee	30	Male	5-10 Lakhs	Diabetes	Maybe	2500	2000 Calories	Yes	Yes	Yes	Protin, low carbs, omega 3, vitamin b,c	Neutral	Neutral	Strongly agree	Strongly agree		Neutral	Agree	Strongly agree	Agree		Strongly agree	Strongly agree	Neutral	Neutral
2020/04/30 3:39:04 PM GMT+5:30	Interviewee	28	Male	5-10 Lakhs	None	No		Don't know	No	No	No		Disagree	Disagree	agree	Agree		Neutral	Agree	Agree	Agree		Agree	Agree	Agree	Agree
2020/04/30 4:02:07 PM GMT+5:30	Interviewee	40	Male	5-10 Lakhs	None	No		Don't know	No	No	Yes	Protein	Disagree	Disagree	Strongly agree	Agree		Agree	Agree	Agree	Agree		Agree	Agree	Agree	Agree
2020/04/30 4:24:04 PM GMT+5:30	Interviewee	34	Male	Above 10 Lakhs	None	No		Don't know	No	No	No		Disagree	Disagree	agree	Agree		Agree	Agree	Agree	Agree		Agree	Agree	Disagree	Agree
2020/04/30 5:51:52 PM GMT+5:30	Interviewee	35	Male	5-10 Lakhs	None	No		2000 Calories	No	No	No		Disagree	Disagree	agree	Agree		Agree	Agree	Agree	Agree		Agree	Agree	Agree	Agree
2020/05/01 7:41:04 AM GMT+5:30	Interviewee	43	Male	Above 10 Lakhs	None	Maybe		Don't know	Something	No	No		Neutral	Neutral	Strongly agree	Strongly agree		Strongly agree	Strongly agree	Strongly agree	Strongly agree		Strongly agree	Strongly agree	Neutral	Strongly agree
2020/05/01 10:31:18 AM GMT+5:30	Interviewee	48	Male	5-10 Lakhs	Acidity	No		Don't know	Something	No	No		Disagree	Disagree	agree	Agree		Agree	Agree	Agree	Agree		Agree	Agree	Neutral	Agree
2020/05/01 12:18:05 PM GMT+5:30	Interviewee	31	Male	Above 10 Lakhs	None	No		2000 Calories	Something	Something	No		Disagree	Disagree	Strongly agree	Strongly agree		Strongly agree	Strongly agree	Agree	Strongly agree		Strongly agree	Strongly agree	Agree	Strongly agree
2020/05/01 1:09:04 PM GMT+5:30	Interviewee	30	Male	5-10 Lakhs	None	Maybe		Don't know	Yes	No	No		Neutral	Neutral	Strongly agree	Strongly agree		Strongly agree	Strongly agree	Strongly agree	Strongly agree		Strongly agree	Strongly agree	Strongly agree	Strongly agree
2020/05/01 3:10:35 PM GMT+5:30	Interviewee	28	Male	1-5 Lakhs	None	Maybe		Don't know	Something	Something	Yes	Protien and vitamin	Neutral	Neutral	agree	Agree		Agree	Agree	Agree	Agree		Agree	Agree	Neutral	Neutral
2020/05/01 4:27:32 PM GMT+5:30	Interviewee	36	Male	1-5 Lakhs	Diabetes	No		Don't know	Something	Something	Yes	Vitamins, proteins, carbs, fat, minerals	Disagree	Disagree	Strongly agree	Strongly agree		Agree	Agree	Agree	Agree		Agree	Agree	Agree	Agree
2020/05/01 5:42:59 PM GMT+5:30	Interviewee	49	Male	5-10 Lakhs	None	No		Don't know	Something	No	Yes	Carbohydrates, proteins, mineral, fibres, etc	Disagree	Disagree	Disgree	Disagree		Strongly disagree	Disagree	Disagree	Neutral		Disagree	Disagree	Strongly disagree	Neutral
2020/05/02 9:58:32 AM GMT+5:30	Interviewee	28	Male	Above 10 Lakhs	None	Yes	2000/2500	1300	Something	Something	No	Carbohydrates /Protin /vitamins /minerals/lipids/ Water	Agree	Strongly agree	Strongly agree	Agree		Agree	Agree	Agree	Agree		Neutral	Neutral	Neutral	Agree
2020/05/02 9:04:42 PM GMT+5:30	Interviewee	32	Male	1-5 Lakhs	None	No		Don't know	No	No	No		Disagree	Disagree	agree	Strongly agree		Strongly agree	Strongly agree	Strongly agree	Strongly agree		Strongly agree	Strongly agree	Neutral	Strongly agree
2020/05/04 2:54:29 PM GMT+5:30	Interviewee	41	Female	1-5 Lakhs	None	No		Don't know	Yes	Something	Yes	Proteins, carbohydrates	Disagree	Disagree	Strongly agree	Strongly agree		Strongly agree	Strongly agree	Strongly agree	Strongly agree		Strongly agree	Strongly agree	Strongly agree	Strongly agree
2020/05/05 1:34:36 PM GMT+5:30	Interviewee	30	Male	1-5 Lakhs	None	No		Don't know	Something	No	No		Disagree	Disagree	Strongly agree	Strongly agree		Neutral	Neutral	Agree	Neutral		Agree	Agree	Neutral	Neutral
2020/05/06 7:50:06 AM GMT+5:30	Interviewee	37	Female	1-5 Lakhs	None	No		Don't know	Something	No	No		Disagree	Disagree	Strongly agree	Agree		Agree	Strongly agree	Agree	Strongly agree		Agree	Agree	Neutral	Agree
2020/05/08 12:23:13 PM GMT+5:30	Interviewee	28	Male	5-10 Lakhs	None	No		2500 Calories	Yes	No	No		Disagree	Disagree	agree	Agree		Agree	Strongly agree	Strongly agree	Strongly agree		Agree	Agree	Agree	Agree
2020/05/20 5:18:26 PM GMT+5:30	Interviewee	43	Female	5-10 Lakhs	Diabetes	Yes	2560	2000 Calories	Yes	Yes	Yes		Agree	Strongly agree	Strongly agree	Strongly agree		Strongly agree	Strongly agree	Agree	Agree		Agree	Agree	Neutral	Agree
2020/05/20 10:27:09 PM GMT+5:30	Interviewee	47	Male	Above 10 Lakhs	None	No		Don't know	No	No	No		Disagree	Disagree	Neutral	Agree		Agree	Agree	Neutral	Neutral		Agree	Agree	Neutral	Agree
2020/05/20 10:30:39 PM GMT+5:30	Interviewee	24	Male	1-5 Lakhs	None	No		Don't know	No	No	No		Disagree	Disagree	Strongly agree	Strongly agree		Strongly agree	Strongly agree	Strongly agree	Strongly agree		Strongly agree	Strongly agree	Strongly agree	Strongly agree
2020/05/20 10:31:40 PM GMT+5:30	Interviewee	10	Female	1-5 Lakhs	None	No		Don't know	Yes	Yes	Yes	carbohydrates	Disagree	Disagree	Strongly agree	Agree		Neutral	Strongly agree	Strongly agree	Agree		Agree	Agree	Agree	Strongly agree
2020/05/20 10:31:54 PM GMT+5:30	Interviewee	35	Male	5-10 Lakhs	Diabetes	No		Don't know	Yes	No	No		Disagree	Disagree	Strongly agree	Strongly agree		Strongly agree	Strongly agree	Strongly agree	Strongly agree		Strongly agree	Strongly agree	Neutral	Strongly agree
2020/05/20 10:35:29 PM GMT+5:30	Interviewee	42	Female	1-5 Lakhs	Back pain	No		Don't know	Yes	Yes	Maybe	carbohydrates	Disagree	Disagree	agree	Agree		Agree	Agree	Agree	Agree		Agree	Agree	Agree	Agree
2020/05/20 10:41:45 PM GMT+5:30	Interviewee	22	Male	1-5 Lakhs	None	Maybe	2200 calories	2500 Calories	Yes	Yes	Yes	Macro nutrients- Carbohydrates,Protein and Fat Micro nutrients- Vitamins and minerals	Neutral	Neutral	Strongly agree	Strongly agree		Neutral	Strongly agree	Strongly agree	Neutral		Agree	Agree	Neutral	Strongly agree
2020/05/20 10:43:39 PM GMT+5:30	Interviewee	26	Male	1-5 Lakhs	Kidney Stone	Yes	1500	Don't know	Yes	Yes	No		Agree	Strongly agree	Strongly agree	Strongly agree		Strongly agree	Agree	Agree	Strongly agree		Agree	Agree	Agree	Agree
2020/05/20 10:56:11 PM GMT+5:30	Interviewee	21	Female	1-5 Lakhs	None	Maybe		Don't know	Something	Something	Maybe		Neutral	Neutral	Strongly agree	Strongly agree		Agree	Agree	Strongly agree	Agree		Strongly agree	Strongly agree	Agree	Strongly agree
2020/05/20 11:20:47 PM GMT+5:30	Interviewee	22	Female	5-10 Lakhs	None	Yes		Don't know	Yes	Yes	Yes		Agree	Strongly agree	agree	Agree		Agree	Agree	Strongly agree	Strongly agree		Agree	Agree	Neutral	Strongly agree
2020/05/20 11:30:19 PM GMT+5:30	Interviewee	36	Male	1-5 Lakhs	None	Maybe		Don't know	No	No	No		Neutral	Neutral	agree	Agree		Neutral	Neutral	Neutral	Agree		Neutral	Neutral	Neutral	Agree
2020/05/20 11:41:42 PM GMT+5:30	Interviewee	54	Male	Above 10 Lakhs	None	Maybe		Don't know	Yes	Yes	Maybe	Fruits vegetables pulses grains and milk	Neutral	Neutral	Strongly agree	Agree		Agree	Agree	Agree	Agree		Agree	Agree	Agree	Agree
2020/05/20 11:44:24 PM GMT+5:30	Interviewee	46	Female	5-10 Lakhs	Diabetes	No		Don't know	Yes	No	No		Disagree	Disagree	Strongly agree	Strongly agree		Strongly agree	Strongly agree	Strongly agree	Strongly agree		Strongly agree	Strongly agree	Neutral	Strongly agree
2020/05/20 11:48:23 PM GMT+5:30	Interviewee	26	Male	5-10 Lakhs	None	Maybe		2500 Calories	Yes	No	Maybe		Neutral	Neutral	Neutral	Agree		Neutral	Neutral	Agree	Agree		Neutral	Neutral	Neutral	Neutral
2020/05/20 11:51:39 PM GMT+5:30	Interviewee	24	Male	1-5 Lakhs	None	No		Don't know	Yes	Something	Maybe		Disagree	Disagree	agree	Agree		Agree	Strongly agree	Strongly agree	Strongly agree		Agree	Agree	Strongly agree	Strongly agree
2020/05/21 12:04:05 AM GMT+5:30	Interviewee	24	Female	1-5 Lakhs	Acidity	No		Don't know	Yes	No	Yes	Carbs, fibre, proteins, mineral, fats	Disagree	Disagree	Strongly agree	Strongly agree		Agree	Strongly agree	Agree	Strongly agree		Agree	Agree	Agree	Strongly agree
2020/05/21 12:09:59 AM GMT+5:30	Interviewee	22	Male	1-5 Lakhs	None	No		Don't know	Yes	No	No		Disagree	Disagree	agree	Agree		Agree	Agree	Agree	Agree		Agree	Agree	Neutral	Agree
2020/05/21 12:14:25 AM GMT+5:30	Interviewee	25	Male	1-5 Lakhs	Vitamin Deficiency	No		Don't know	Yes	Yes	Maybe	Vitamin minerals fat charbohydrate protein	Disagree	Disagree	Strongly agree	Strongly agree		Agree	Agree	Agree	Agree		Agree	Agree	Agree	Strongly agree
2020/05/21 1:08:00 AM GMT+5:30	Interviewee	23	Female	1-5 Lakhs	Skin infection	No	No	Don't know	Yes	Yes	No	No	Disagree	Disagree	agree	Agree		Agree	Agree	Agree	Agree		Agree	Agree	Agree	Agree
2020/05/21 1:23:37 AM GMT+5:30	Interviewee	24	Female	1-5 Lakhs	None	No		Don't know	Something	Something	No		Disagree	Disagree	agree	Agree		Agree	Strongly agree	Agree	Agree		Agree	Agree	Agree	Strongly agree
2020/05/21 9:22:33 AM GMT+5:30	Interviewee	33	Male	5-10 Lakhs	None	Yes	2200	2000 Calories	Yes	Yes	Yes	Vegetables, Pulses, Fruit, Milk	Agree	Strongly agree	Strongly agree	Strongly agree		Strongly agree	Strongly agree	Strongly agree	Strongly agree		Strongly agree	Strongly agree	Agree	Strongly agree
2020/05/21 9:49:26 AM GMT+5:30	Interviewee	22	Male	5-10 Lakhs	None	No		Don't know	No	No	No		Disagree	Disagree	agree	Neutral		Neutral	Agree	Agree	Agree		Agree	Agree	Agree	Agree
2020/05/21 10:29:12 AM GMT+5:30	Interviewee	24	Male	5-10 Lakhs	None	No		3000 Calories	No	No	No	No	Disagree	Disagree	Strongly agree	Strongly agree		Strongly agree	Strongly agree	Neutral	Agree		Neutral	Neutral	Agree	Agree
2020/05/21 11:27:00 AM GMT+5:30	Interviewee	42	Male	Above 10 Lakhs	None	Yes	1500-2000	Don't know	Yes	Yes	Yes	fats, carbs, protein, minerals, vitamins, fiber, water	Agree	Strongly agree	Strongly agree	Strongly agree		Strongly agree	Strongly agree	Strongly agree	Strongly agree		Strongly agree	Strongly agree	Strongly agree	Strongly agree
2020/05/21 4:10:25 PM GMT+5:30	Interviewee	58	Male	1-5 Lakhs	Diabetes	No		Don't know	Something	No	No		Disagree	Disagree	Strongly agree	Strongly agree		Neutral	Strongly agree	Strongly agree	Strongly agree		Agree	Agree	Neutral	Strongly agree
2020/05/22 10:14:51 AM GMT+5:30	Interviewee	24	Male	1-5 Lakhs	None	Maybe		Don't know	Yes	No	No		Neutral	Neutral	Strongly agree	Strongly agree		Strongly agree	Strongly agree	Strongly agree	Strongly agree		Strongly agree	Strongly agree	Strongly agree	Strongly agree
2020/05/22 12:54:10 PM GMT+5:30	Interviewee	65	Female	1-5 Lakhs	None	Yes	1500	Don't know	Yes	Yes	Yes	Proteins. Vitamins. Carbohydrates fats	Agree	Strongly agree	Strongly agree	Strongly agree		Strongly agree	Strongly agree	Strongly agree	Strongly agree		Strongly agree	Strongly agree	Neutral	Strongly agree
2020/05/24 8:18:42 AM GMT+5:30	Interviewee	41	Male	Above 10 Lakhs	Obesity	No	o	Don't know	Yes	No	Maybe	na	Disagree	Disagree	Strongly agree	Neutral		Agree	Agree	Neutral	Neutral		Disagree	Disagree	Neutral	Agree
2020/05/24 8:20:47 AM GMT+5:30	Interviewee	37	Female	1-5 Lakhs	None	No	no	Don't know	No	No	No	no	Disagree	Disagree	Disgree	Disagree		Disagree	Disagree	Disagree	Neutral		Disagree	Disagree	Disagree	Disagree
2020/04/16 1:46:54 PM GMT+5:30	Interviewee	37	Male	Above 10 Lakhs	Cold sensation	Maybe		Don't know	Yes	Something	Maybe		Neutral	Neutral	agree	Strongly agree		Agree	Agree	Agree	Agree		Agree	Agree	Disagree	Agree
2020/04/16 3:09:36 PM GMT+5:30	Interviewee	45	Male	5-10 Lakhs	None	No	General Indian style home made food	Don't know	Something	No	No		Disagree	Disagree	agree	Agree		Agree	Agree	Agree	Neutral		Agree	Agree	Neutral	Agree
2020/04/16 12:45:33 PM GMT+5:30	Interviewee	26	Female	1-5 Lakhs	None	No		Don't know	Something	No	No		Disagree	Disagree	Strongly agree	Strongly agree		Agree	Agree	Agree	Agree		Agree	Agree	Neutral	Agree
2020/04/15 7:43:00 PM GMT+5:30	Interviewee	41	Female	Above 10 Lakhs	None	Yes	1700	1500	Yes	Yes	Yes	Carbohydrates, Protein, Fats	Agree	Strongly agree	Strongly agree	Agree		Agree	Strongly agree	Strongly agree	Strongly agree		Strongly agree	Strongly agree	Strongly agree	Strongly agree
2020/04/15 7:45:54 PM GMT+5:30	Interviewee	27	Male	5-10 Lakhs	None	No		Don't know	No	No	No		Disagree	Disagree	agree	Agree		Agree	Strongly agree	Agree	Agree		Agree	Agree	Neutral	Agree
2020/04/15 7:48:52 PM GMT+5:30	Interviewee	35	Female	5-10 Lakhs	None	No		Don't know	Something	No	Maybe		Disagree	Disagree	Strongly agree	Strongly agree		Strongly agree	Strongly agree	Strongly agree	Strongly agree		Strongly agree	Strongly agree	Neutral	Strongly agree
2020/04/16 11:47:14 AM GMT+5:30	Interviewee	54	Male	Above 10 Lakhs	None	Yes	1800	2000 Calories	Yes	Yes	Yes	Proteins,carbohydrates,vitamins,fats,minerals	Agree	Strongly agree	Strongly agree	Strongly agree		Strongly agree	Strongly agree	Strongly agree	Strongly agree		Strongly agree	Strongly agree	Neutral	Strongly agree
2020/04/16 2:41:23 PM GMT+5:30	Interviewee	63	Male	5-10 Lakhs	Diabetes	Yes		Don't know	Yes	Yes	Yes	Protein carbs fats milk eggs oats walnuts whole wheat bread	Agree	Strongly agree	Strongly agree	Strongly agree		Strongly agree	Strongly agree	Strongly agree	Strongly agree		Strongly agree	Strongly agree	Neutral	Strongly agree
2020/04/16 10:22:10 PM GMT+5:30	Interviewee	29	Female	5-10 Lakhs	None	No		Don't know	Something	No	No		Disagree	Disagree	Strongly agree	Strongly agree		Neutral	Strongly agree	Agree	Agree		Agree	Agree	Neutral	Agree
2020/04/17 6:05:08 PM GMT+5:30	Interviewee	60	Male	5-10 Lakhs	None	No		Don't know	No	No	No		Disagree	Disagree	agree	Agree		Neutral	Neutral	Neutral	Neutral		Disagree	Disagree	Disagree	Disagree
2020/04/18 12:41:58 AM GMT+5:30	Interviewee	56	Male	Above 10 Lakhs	High Blood Pressure	No		2500 Calories	Yes	Yes	Yes	Proteins/Unsaturated fats/Carbohydrates/Vitamins/Nutraceuticals	Disagree	Disagree	agree	Strongly agree		Agree	Strongly agree	Agree	Agree		Strongly agree	Strongly agree	Agree	Strongly agree
2020/04/15 8:02:48 PM GMT+5:30	Interviewee	34	Male	1-5 Lakhs	None	No		Don't know	Yes	No	No		Disagree	Disagree	Strongly agree	Agree		Agree	Strongly agree	Agree	Agree		Strongly agree	Strongly agree	Agree	Strongly agree
2020/04/15 8:30:17 PM GMT+5:30	Interviewee	30	Female	1-5 Lakhs	None	No		Don't know	No	No	No		Disagree	Disagree	Strongly agree	Strongly agree		Strongly agree	Strongly agree	Strongly agree	Strongly agree		Strongly agree	Strongly agree	Strongly agree	Strongly agree
2020/04/15 5:55:19 PM GMT+5:30	Interviewee	24	Female	5-10 Lakhs	None	Yes		1400	Yes	Yes	Yes		Agree	Strongly agree	Strongly agree	Agree		Agree	Agree	Agree	Strongly agree		Agree	Agree	Neutral	Strongly agree
2020/04/20 9:53:07 PM GMT+5:30	Interviewee	60	Female	Above 10 Lakhs	None	Yes	1600-1700	1500	Yes	Yes	Yes	Fiber, fat, carbs, vitamin, water and minerals	Agree	Strongly agree	Strongly agree	Strongly agree		Strongly agree	Strongly agree	Strongly agree	Strongly agree		Strongly agree	Strongly agree	Strongly agree	Strongly agree
2020/04/28 6:19:56 PM GMT+5:30	Interviewee	43	Female	5-10 Lakhs	Vitamin Deficiency	Maybe	2000	2000 Calories	Something	Something	Maybe	Protein	Neutral	Neutral	Strongly agree	Strongly agree		Neutral	Strongly agree	Strongly agree	Strongly agree		Neutral	Neutral	Disagree	Strongly agree
2020/04/28 9:29:05 PM GMT+5:30	Interviewee	59	Male	1-5 Lakhs	Diabetes	No	Donâ€™t know.	Don't know	Yes	Yes	Yes	Carbs, proteins, fats, miners and vitamins	Disagree	Disagree	agree	Agree		Agree	Agree	Agree	Agree		Agree	Agree	Neutral	Neutral
2020/04/30 3:17:35 PM GMT+5:30	Interviewee	27	Male	5-10 Lakhs	None	No		Don't know	Yes	No	Maybe		Disagree	Disagree	Strongly agree	Strongly agree		Strongly agree	Strongly agree	Strongly agree	Agree		Strongly agree	Strongly agree	Neutral	Strongly agree
2020/05/01 10:31:18 AM GMT+5:30	Interviewee	48	Male	5-10 Lakhs	Acidity	No		Don't know	Something	No	No		Disagree	Disagree	agree	Agree		Agree	Agree	Agree	Agree		Agree	Agree	Neutral	Agree
2020/05/24 8:18:42 AM GMT+5:30	Interviewee	41	Male	Above 10 Lakhs	Obesity	No	o	Don't know	Yes	No	Maybe	na	Disagree	Disagree	Strongly agree	Neutral		Agree	Agree	Neutral	Neutral		Disagree	Disagree	Neutral	Agree

## Sheet: SEM1 coding
	F1	F2	F3	F4	F5	F6	F7	F8	F9	F10	F11	F12
	Disagree	Disagree	Strongly agree	Strongly agree	Strongly agree	Strongly agree	Strongly agree	Strongly agree	Strongly agree	Strongly agree	Agree	Strongly agree
	Strongly agree	Strongly agree	Strongly agree	Agree	Agree	Agree	Agree	Strongly agree	Agree	Agree	Neutral	Strongly agree
	Disagree	Disagree	agree	Agree	Agree	Agree	Agree	Agree	Strongly agree	Strongly agree	Agree	Agree
	Strongly agree	Strongly agree	Neutral	Agree	Strongly agree	Strongly agree	Strongly agree	Strongly agree	Agree	Agree	Agree	Neutral
	Disagree	Disagree	agree	Agree	Agree	Agree	Agree	Agree	Agree	Agree	Agree	Strongly agree
	Neutral	Neutral	Strongly agree	Strongly agree	Strongly agree	Strongly agree	Strongly agree	Strongly agree	Strongly agree	Strongly agree	Neutral	Strongly agree
	Disagree	Disagree	Strongly agree	Strongly agree	Strongly agree	Strongly agree	Strongly agree	Strongly agree	Agree	Agree	Disagree	Strongly agree
	Neutral	Neutral	agree	Agree	Strongly agree	Strongly agree	Agree	Agree	Agree	Agree	Agree	Agree
	Disagree	Disagree	agree	Agree	Agree	Agree	Agree	Agree	Agree	Agree	Agree	Agree
	Agree	Strongly agree	agree	Agree	Agree	Agree	Agree	Agree	Agree	Agree	Strongly agree	Agree
	Disagree	Disagree	agree	Agree	Neutral	Neutral	Agree	Agree	Strongly agree	Strongly agree	Neutral	Strongly agree					Imported poultry products taste good.	ATTI1
	Disagree	Disagree	agree	Agree	Agree	Strongly agree	Strongly agree	Strongly agree	Strongly agree	Strongly agree	Agree	Strongly agree					Imported poultry products are healthy food.	ATTI2
	Neutral	Neutral	Strongly agree	Strongly agree	Strongly agree	Strongly agree	Strongly agree	Strongly agree	Strongly agree	Strongly agree	Agree	Strongly agree					Imported poultry products have good quality.	ATTI3
	Agree	Strongly agree	Strongly agree	Strongly agree	Agree	Strongly agree	Strongly agree	Strongly agree	Strongly agree	Strongly agree	Strongly agree	Strongly agree					Imported poultry products are safe to consume.	ATTI4
	Neutral	Neutral	agree	Agree	Agree	Strongly agree	Strongly agree	Strongly agree	Strongly agree	Strongly agree	Neutral	Strongly agree					Imported poultry products provide value for money.	ATTI5
	Disagree	Disagree	Strongly agree	Strongly agree	Strongly agree	Strongly agree	Strongly agree	Strongly agree	Strongly agree	Strongly agree	Strongly agree	Strongly agree					Imported poultry products are good.	ATTI6
	Disagree	Disagree	Strongly agree	Agree	Agree	Agree	Neutral	Agree	Agree	Agree	Neutral	Agree					Imported poultry products are appealing.	ATTI7
	Disagree	Disagree	Strongly agree	Strongly agree	Agree	Strongly agree	Strongly agree	Strongly agree	Agree	Agree	Neutral	Agree					Imported poultry products are excellent.	ATTI8
	Agree	Strongly agree	agree	Agree	Neutral	Agree	Neutral	Agree	Agree	Agree	Disagree	Agree					Imported poultry products are favourable.	ATTI9
	Disagree	Disagree	agree	Agree	Agree	Strongly agree	Agree	Agree	Strongly agree	Strongly agree	Agree	Strongly agree					Imported poultry products are preferred most	ATTI10
	Neutral	Neutral	agree	Strongly agree	Agree	Agree	Agree	Agree	Agree	Agree	Neutral	Agree					I will definitely buy poultry imports the next time I buy poultry products.	ATTI11 I will spend more on imported poultry products the next time I buy poultry products.	ATTI12 I will recommend others to buy imported poultry products.	ATTI13
	Disagree	Disagree	Strongly agree	Strongly agree	Strongly agree	Strongly agree	Strongly agree	Strongly agree	Strongly agree	Strongly agree	Strongly agree	Strongly agree					I would not mind to buy imported poultry products next time.	ATTI14
	Disagree	Disagree	agree	Neutral	Neutral	Neutral	Agree	Agree	Agree	Agree	Agree	Agree					I intend to buy imported poultry products when I make the next purchase.	ATTI15
	Disagree	Disagree	Strongly agree	Strongly agree	Strongly agree	Strongly agree	Agree	Agree	Strongly agree	Strongly agree	Agree	Strongly agree
	Neutral	Neutral	agree	Strongly agree	Agree	Agree	Agree	Agree	Agree	Agree	Agree	Strongly agree
	Neutral	Neutral	Strongly agree	Strongly agree	Strongly agree	Strongly agree	Strongly agree	Strongly agree	Strongly agree	Strongly agree	Agree	Strongly agree					S
	Agree	Strongly agree	Strongly agree	Strongly agree	Strongly agree	Strongly agree	Strongly agree	Strongly agree	Strongly agree	Strongly agree	Agree	Strongly agree
	Disagree	Disagree	Strongly agree	Agree	Disagree	Strongly agree	Agree	Agree	Strongly agree	Strongly agree	Disagree	Agree
	Agree	Strongly agree	Strongly agree	Agree	Strongly agree	Strongly agree	Strongly agree	Strongly agree	Strongly agree	Strongly agree	Neutral	Strongly agree
	Disagree	Disagree	Strongly agree	Strongly agree	Agree	Agree	Agree	Agree	Agree	Agree	Agree	Strongly agree
	Disagree	Disagree	agree	Agree	Agree	Strongly agree	Strongly agree	Strongly agree	Strongly agree	Strongly agree	Agree	Strongly agree
	Disagree	Disagree	agree	Agree	Agree	Agree	Agree	Agree	Agree	Agree	Neutral	Agree
	Neutral	Neutral	Strongly agree	Strongly agree	Strongly agree	Strongly agree	Strongly agree	Strongly agree	Strongly agree	Strongly agree	Agree	Strongly agree
	Strongly disagree	Strongly disagree	Strongly agree	Agree	Agree	Strongly agree	Strongly agree	Strongly agree	Agree	Agree	Agree	Agree
	Strongly disagree	Strongly disagree	Strongly agree	Strongly agree	Strongly agree	Strongly agree	Strongly agree	Strongly agree	Strongly agree	Strongly agree	Neutral	Strongly agree
	Neutral	Neutral	Strongly agree	Strongly agree	Strongly agree	Strongly agree	Strongly agree	Strongly agree	Strongly agree	Strongly agree	Strongly agree	Strongly agree
	Disagree	Disagree	agree	Strongly agree	Strongly agree	Strongly agree	Strongly agree	Strongly agree	Agree	Agree	Agree	Strongly agree
	Disagree	Disagree	Strongly agree	Strongly agree	Neutral	Disagree	Disagree	Neutral	Agree	Agree	Neutral	Agree
	Disagree	Disagree	Strongly agree	Strongly agree	Strongly agree	Strongly agree	Strongly agree	Strongly agree	Strongly agree	Strongly agree	Agree	Strongly agree
	Agree	Strongly agree	Strongly agree	Strongly agree	Strongly agree	Strongly agree	Strongly agree	Strongly agree	Agree	Agree	Neutral	Strongly agree
	Disagree	Disagree	Strongly agree	Strongly agree	Strongly agree	Strongly agree	Strongly agree	Strongly agree	Strongly agree	Strongly agree	Strongly agree	Strongly agree
	Neutral	Neutral	Strongly agree	Agree	Agree	Agree	Agree	Agree	Agree	Agree	Agree	Agree
	Strongly agree	Strongly agree	agree	Agree	Agree	Agree	Agree	Agree	Agree	Agree	Neutral	Agree
	Strongly agree	Strongly agree	agree	Strongly agree	Strongly agree	Strongly agree	Strongly agree	Strongly agree	Strongly agree	Strongly agree	Neutral	Neutral
	Disagree	Disagree	Strongly agree	Strongly agree	Strongly agree	Strongly agree	Strongly agree	Strongly agree	Strongly agree	Strongly agree	Neutral	Strongly agree
	Disagree	Disagree	Strongly agree	Strongly agree	Strongly agree	Strongly agree	Strongly agree	Strongly agree	Strongly agree	Strongly agree	Neutral	Strongly agree
	Agree	Strongly agree	Strongly agree	Agree	Agree	Strongly agree	Strongly agree	Strongly agree	Strongly agree	Strongly agree	Strongly agree	Strongly agree
	Disagree	Disagree	agree	Agree	Agree	Strongly agree	Agree	Agree	Agree	Agree	Neutral	Agree
	Disagree	Strongly disagree	Strongly agree	Strongly agree	Strongly agree	Strongly agree	Strongly agree	Strongly agree	Strongly agree	Strongly agree	Neutral	Strongly agree
	Disagree	Strongly disagree	Strongly agree	Strongly agree	Strongly agree	Strongly agree	Strongly agree	Strongly agree	Strongly agree	Strongly agree	Agree	Strongly agree
	Disagree	Strongly disagree	agree	Strongly agree	Agree	Agree	Agree	Agree	Agree	Agree	Neutral	Strongly agree
	Strongly disagree	Strongly disagree	agree	Agree	Agree	Agree	Agree	Agree	Neutral	Neutral	Neutral	Agree
	Strongly disagree	Disagree	agree	Agree	Disagree	Agree	Agree	Agree	Agree	Agree	Neutral	Neutral
	Strongly disagree	Disagree	Strongly agree	Agree	Agree	Strongly agree	Agree	Agree	Strongly agree	Strongly agree	Agree	Strongly agree
	Neutral	Neutral	Neutral	Neutral	Agree	Strongly agree	Strongly agree	Agree	Strongly agree	Strongly agree	Strongly disagree	Agree
	Disagree	Disagree	Neutral	Agree	Disagree	Agree	Agree	Neutral	Agree	Agree	Agree	Agree
	Disagree	Disagree	agree	Agree	Agree	Agree	Agree	Agree	Agree	Agree	Agree	Neutral
	Disagree	Disagree	Strongly agree	Strongly agree	Strongly agree	Strongly agree	Strongly agree	Strongly agree	Strongly agree	Strongly agree	Strongly agree	Strongly agree
	Neutral	Neutral	agree	Strongly agree	Strongly agree	Agree	Strongly agree	Strongly agree	Strongly agree	Strongly agree	Neutral	Strongly agree
	Agree	Strongly agree	Neutral	Agree	Neutral	Agree	Neutral	Neutral	Agree	Agree	Neutral	Agree
	Disagree	Disagree	agree	Strongly agree	Agree	Agree	Agree	Agree	Strongly agree	Strongly agree	Neutral	Agree
	Disagree	Disagree	Strongly agree	Strongly agree	Strongly agree	Strongly agree	Strongly agree	Strongly agree	Strongly agree	Strongly agree	Strongly agree	Strongly agree
	Agree	Strongly agree	Strongly agree	Disagree	Strongly disagree	Disagree	Disagree	Disagree	Disagree	Disagree	Strongly disagree	Agree
	Neutral	Neutral	Strongly agree	Agree	Agree	Agree	Agree	Agree	Agree	Agree	Agree	Agree
	Neutral	Neutral	agree	Agree	Agree	Agree	Strongly agree	Strongly agree	Agree	Agree	Agree	Agree
	Agree	Strongly agree	Strongly agree	Strongly agree	Strongly agree	Strongly agree	Strongly agree	Strongly agree	Agree	Agree	Neutral	Strongly agree
	Strongly disagree	Disagree	agree	Agree	Agree	Agree	Agree	Agree	Agree	Agree	Agree	Agree
	Strongly disagree	Disagree	agree	Agree	Agree	Agree	Agree	Agree	Agree	Agree	Neutral	Agree
	Strongly disagree	Disagree	Strongly agree	Strongly agree	Strongly agree	Strongly agree	Strongly agree	Strongly agree	Strongly agree	Strongly agree	Agree	Strongly agree
	Strongly disagree	Disagree	agree	Agree	Neutral	Agree	Agree	Agree	Agree	Agree	Neutral	Agree
	Disagree	Disagree	Strongly agree	Strongly agree	Agree	Agree	Agree	Strongly agree	Strongly agree	Strongly agree	Agree	Strongly agree
	Agree	Strongly agree	agree	Strongly agree	Strongly agree	Strongly agree	Strongly agree	Strongly agree	Disagree	Disagree	Strongly agree	Strongly agree
	Disagree	Disagree	Strongly agree	Strongly agree	Strongly agree	Strongly agree	Strongly agree	Strongly agree	Strongly agree	Strongly agree	Strongly agree	Strongly agree
	Disagree	Disagree	Strongly agree	Strongly agree	Agree	Agree	Agree	Strongly agree	Strongly agree	Strongly agree	Agree	Strongly agree
	Strongly agree	Strongly agree	Strongly agree	Strongly agree	Strongly agree	Strongly agree	Strongly agree	Strongly agree	Agree	Agree	Neutral	Strongly agree
	Strongly agree	Strongly agree	Strongly agree	Strongly agree	Strongly agree	Strongly agree	Strongly agree	Strongly agree	Strongly agree	Strongly agree	Neutral	Strongly agree
	Strongly agree	Strongly agree	Strongly agree	Strongly agree	Strongly agree	Strongly agree	Strongly agree	Strongly agree	Strongly agree	Strongly agree	Neutral	Strongly agree
	Neutral	Neutral	Strongly agree	Strongly agree	Strongly agree	Strongly agree	Strongly agree	Strongly agree	Strongly agree	Strongly agree	Neutral	Agree
	Disagree	Strongly disagree	Neutral	Neutral	Agree	Strongly agree	Neutral	Neutral	Neutral	Neutral	Neutral	Strongly agree
	Disagree	Strongly disagree	Neutral	Agree	Agree	Strongly agree	Strongly agree	Agree	Strongly agree	Strongly agree	Neutral	Strongly agree
	Disagree	Strongly disagree	agree	Agree	Neutral	Agree	Agree	Agree	Agree	Agree	Neutral	Neutral
	Disagree	Strongly disagree	agree	Agree	Agree	Agree	Agree	Agree	Agree	Agree	Agree	Agree
	Neutral	Neutral	Neutral	Agree	Agree	Agree	Agree	Agree	Agree	Agree	Disagree	Agree
	Strongly agree	Strongly agree	agree	Agree	Agree	Agree	Agree	Strongly agree	Agree	Agree	Agree	Agree
	Strongly agree	Strongly agree	agree	Agree	Neutral	Agree	Agree	Neutral	Agree	Agree	Agree	Agree
	Neutral	Neutral	Neutral	Agree	Strongly agree	Agree	Agree	Agree	Agree	Agree	Neutral	Neutral
	Disagree	Disagree	Strongly agree	Strongly agree	Disagree	Disagree	Disagree	Agree	Neutral	Neutral	Disagree	Neutral
	Neutral	Neutral	agree	Agree	Agree	Agree	Agree	Agree	Agree	Agree	Agree	Strongly agree
	Disagree	Disagree	Disgree	Agree	Agree	Agree	Agree	Agree	Agree	Agree	Neutral	Neutral
	Neutral	Neutral	Neutral	Agree	Agree	Strongly agree	Agree	Agree	Agree	Agree	Agree	Agree
	Neutral	Neutral	agree	Strongly agree	Strongly agree	Agree	Strongly agree	Strongly agree	Strongly agree	Strongly agree	Neutral	Strongly agree
	Agree	Strongly agree	agree	Agree	Agree	Agree	Agree	Strongly agree	Agree	Agree	Agree	Agree
	Disagree	Disagree	Neutral	Agree	Disagree	Disagree	Agree	Neutral	Strongly agree	Strongly agree	Agree	Agree
	Neutral	Neutral	agree	Agree	Agree	Agree	Agree	Agree	Agree	Agree	Agree	Agree
	Neutral	Neutral	agree	Agree	Agree	Strongly agree	Strongly disagree	Agree	Strongly agree	Strongly agree	Neutral	Strongly agree
	Disagree	Disagree	agree	Agree	Agree	Agree	Agree	Agree	Agree	Agree	Neutral	Strongly agree
	Disagree	Disagree	agree	Agree	Agree	Agree	Agree	Agree	Agree	Agree	Agree	Agree
	Disagree	Disagree	Neutral	Disagree	Disagree	Agree	Agree	Disagree	Disagree	Disagree	Disagree	Disagree
	Neutral	Neutral	Strongly agree	Agree	Agree	Strongly agree	Agree	Strongly agree	Agree	Agree	Neutral	Strongly agree
	Neutral	Neutral	Strongly agree	Strongly agree	Strongly agree	Strongly agree	Strongly agree	Strongly agree	Agree	Agree	Agree	Agree
	Disagree	Disagree	Neutral	Neutral	Neutral	Agree	Disagree	Agree	Agree	Agree	Disagree	Neutral
	Disagree	Disagree	Strongly agree	Strongly agree	Neutral	Strongly agree	Agree	Agree	Agree	Agree	Neutral	Agree
	Neutral	Neutral	Strongly agree	Agree	Disagree	Agree	Agree	Neutral	Agree	Agree	Neutral	Agree
	Disagree	Disagree	Strongly agree	Strongly agree	Agree	Neutral	Neutral	Neutral	Agree	Agree	Neutral	Strongly agree
	Disagree	Disagree	Strongly agree	Strongly agree	Strongly agree	Strongly agree	Strongly agree	Strongly agree	Strongly agree	Strongly agree	Strongly agree	Strongly agree
	Disagree	Disagree	Disgree	Disagree	Disagree	Disagree	Disagree	Disagree	Disagree	Disagree	Disagree	Disagree
	Disagree	Disagree	agree	Neutral	Neutral	Agree	Agree	Agree	Agree	Agree	Neutral	Neutral
	Disagree	Disagree	agree	Agree	Neutral	Agree	Agree	Neutral	Agree	Agree	Agree	Agree
	Disagree	Disagree	agree	Agree	Agree	Agree	Agree	Agree	Agree	Agree	Agree	Agree
	Disagree	Disagree	agree	Strongly agree	Strongly agree	Strongly agree	Strongly agree	Strongly agree	Strongly agree	Strongly agree	Disagree	Strongly agree
	Agree	Strongly agree	Strongly agree	Strongly agree	Strongly agree	Strongly agree	Strongly agree	Strongly agree	Strongly agree	Strongly agree	Neutral	Strongly agree
	Disagree	Disagree	Strongly agree	Agree	Agree	Strongly agree	Strongly agree	Strongly agree	Strongly agree	Strongly agree	Neutral	Strongly agree
	Agree	Strongly agree	Neutral	Neutral	Neutral	Neutral	Neutral	Agree	Neutral	Neutral	Neutral	Disagree
	Neutral	Neutral	agree	Agree	Neutral	Agree	Agree	Agree	Agree	Agree	Agree	Neutral
	Disagree	Disagree	agree	Agree	Neutral	Agree	Agree	Agree	Agree	Agree	Agree	Strongly agree
	Neutral	Neutral	Neutral	Strongly agree	Strongly agree	Strongly agree	Strongly agree	Strongly agree	Agree	Agree	Neutral	Strongly agree
	Disagree	Disagree	agree	Agree	Agree	Agree	Agree	Agree	Agree	Agree	Neutral	Agree
	Disagree	Disagree	Strongly agree	Strongly agree	Strongly agree	Strongly agree	Strongly agree	Strongly agree	Agree	Agree	Agree	Agree
	Neutral	Neutral	agree	Agree	Agree	Agree	Agree	Strongly agree	Agree	Agree	Neutral	Agree
	Neutral	Neutral	agree	Neutral	Neutral	Neutral	Neutral	Agree	Agree	Agree	Neutral	Agree
	Disagree	Disagree	Strongly agree	Strongly agree	Agree	Agree	Agree	Agree	Agree	Agree	Neutral	Agree
	Disagree	Disagree	agree	Agree	Agree	Agree	Agree	Agree	Agree	Agree	Agree	Agree
	Agree	Strongly agree	Strongly agree	Strongly agree	Strongly agree	Strongly agree	Strongly agree	Strongly agree	Strongly agree	Strongly agree	Neutral	Strongly agree
	Disagree	Disagree	agree	Agree	Agree	Agree	Neutral	Agree	Agree	Agree	Agree	Agree
	Disagree	Disagree	Strongly agree	Agree	Neutral	Strongly agree	Strongly agree	Strongly agree	Neutral	Neutral	Agree	Agree
	Disagree	Disagree	Strongly agree	Strongly agree	Strongly agree	Strongly agree	Strongly agree	Strongly agree	Strongly agree	Strongly agree	Neutral	Strongly agree
	Neutral	Neutral	agree	Strongly agree	Agree	Agree	Agree	Agree	Agree	Agree	Disagree	Agree
	Agree	Strongly agree	agree	Agree	Neutral	Strongly agree	Agree	Agree	Strongly agree	Strongly agree	Neutral	Strongly agree
	Disagree	Disagree	agree	Agree	Strongly disagree	Agree	Agree	Agree	Agree	Agree	Neutral	Agree
	Disagree	Disagree	agree	Strongly agree	Agree	Agree	Agree	Agree	Strongly agree	Strongly agree	Neutral	Strongly agree
	Agree	Strongly agree	Strongly agree	Strongly agree	Strongly agree	Strongly agree	Strongly agree	Strongly agree	Strongly agree	Strongly agree	Neutral	Strongly agree
	Disagree	Disagree	Strongly agree	Strongly agree	Strongly agree	Strongly agree	Strongly agree	Strongly agree	Strongly agree	Strongly agree	Agree	Strongly agree
	Disagree	Disagree	Strongly agree	Strongly agree	Strongly agree	Strongly agree	Strongly agree	Strongly agree	Strongly agree	Strongly agree	Agree	Agree
	Disagree	Disagree	agree	Agree	Agree	Agree	Agree	Neutral	Agree	Agree	Neutral	Agree
	Agree	Strongly agree	agree	Agree	Neutral	Strongly agree	Strongly agree	Agree	Strongly agree	Strongly agree	Agree	Agree
	Disagree	Disagree	agree	Agree	Agree	Agree	Agree	Agree	Strongly agree	Strongly agree	Neutral	Agree
	Disagree	Disagree	Neutral	Neutral	Neutral	Neutral	Neutral	Neutral	Neutral	Neutral	Disagree	Neutral
	Disagree	Disagree	agree	Agree	Disagree	Agree	Agree	Agree	Agree	Agree	Disagree	Agree
	Disagree	Disagree	agree	Agree	Agree	Agree	Agree	Agree	Agree	Agree	Agree	Agree
	Neutral	Neutral	Strongly agree	Strongly agree	Strongly agree	Strongly agree	Strongly agree	Strongly agree	Strongly agree	Strongly agree	Neutral	Strongly agree
	Disagree	Disagree	Strongly agree	Strongly agree	Neutral	Agree	Neutral	Agree	Agree	Agree	Disagree	Agree
	Disagree	Disagree	Strongly agree	Strongly agree	Strongly agree	Strongly agree	Strongly agree	Strongly agree	Agree	Agree	Neutral	Agree
	Agree	Strongly agree	Strongly agree	Strongly agree	Strongly agree	Strongly agree	Strongly agree	Strongly agree	Agree	Agree	Disagree	Agree
	Neutral	Neutral	agree	Agree	Agree	Agree	Agree	Neutral	Agree	Agree	Neutral	Agree
	Disagree	Disagree	Strongly agree	Strongly agree	Neutral	Strongly agree	Agree	Agree	Agree	Agree	Neutral	Agree
	Disagree	Disagree	Strongly agree	Strongly agree	Strongly agree	Strongly agree	Strongly agree	Strongly agree	Strongly agree	Strongly agree	Strongly agree	Strongly agree
	Disagree	Disagree	Neutral	Neutral	Neutral	Agree	Neutral	Neutral	Agree	Agree	Agree	Neutral
	Disagree	Disagree	Neutral	Agree	Disagree	Neutral	Neutral	Neutral	Agree	Agree	Neutral	Neutral
	Neutral	Neutral	Strongly agree	Strongly agree	Agree	Agree	Agree	Agree	Agree	Agree	Agree	Agree
	Agree	Strongly agree	Strongly agree	Strongly agree	Agree	Strongly agree	Strongly agree	Strongly agree	Strongly agree	Strongly agree	Agree	Strongly agree
	Neutral	Neutral	Strongly agree	Strongly agree	Strongly agree	Strongly agree	Strongly agree	Strongly agree	Strongly agree	Strongly agree	Agree	Agree
	Disagree	Disagree	Strongly agree	Strongly agree	Strongly agree	Strongly agree	Strongly agree	Strongly agree	Strongly agree	Strongly agree	Disagree	Strongly agree
	Neutral	Neutral	agree	Strongly agree	Strongly agree	Agree	Agree	Agree	Agree	Agree	Agree	Agree
	Disagree	Disagree	agree	Agree	Agree	Agree	Agree	Agree	Agree	Agree	Neutral	Agree
	Agree	Strongly agree	Strongly agree	Strongly agree	Strongly agree	Strongly agree	Strongly agree	Strongly agree	Agree	Agree	Agree	Strongly agree
	Disagree	Disagree	agree	Agree	Neutral	Neutral	Neutral	Neutral	Disagree	Disagree	Disagree	Disagree
	Agree	Strongly agree	Neutral	Agree	Agree	Strongly agree	Strongly agree	Strongly agree	Agree	Agree	Strongly agree	Agree
	Disagree	Disagree	Strongly agree	Strongly agree	Neutral	Strongly agree	Strongly agree	Strongly agree	Strongly agree	Strongly agree	Agree	Strongly agree
	Disagree	Disagree	agree	Neutral	Neutral	Strongly agree	Agree	Strongly agree	Strongly agree	Strongly agree	Agree	Agree
	Disagree	Disagree	Strongly disagree	Strongly disgree	Agree	Agree	Agree	Agree	Agree	Agree	Disagree	Strongly agree
	Agree	Strongly agree	agree	Agree	Agree	Disagree	Neutral	Strongly agree	Strongly agree	Strongly agree	Disagree	Strongly agree
	Disagree	Disagree	agree	Strongly agree	Agree	Strongly agree	Agree	Agree	Strongly agree	Strongly agree	Agree	Strongly agree
	Agree	Strongly agree	Strongly agree	Strongly agree	Strongly agree	Strongly agree	Strongly agree	Strongly agree	Strongly agree	Strongly agree	Strongly agree	Strongly agree
	Disagree	Disagree	agree	Agree	Agree	Agree	Agree	Agree	Agree	Agree	Agree	Agree
	Agree	Strongly agree	Strongly agree	Strongly agree	Strongly agree	Strongly agree	Strongly agree	Strongly agree	Agree	Agree	Neutral	Strongly agree
	Agree	Strongly agree	Strongly agree	Strongly agree	Strongly agree	Strongly agree	Strongly agree	Strongly agree	Strongly agree	Strongly agree	Strongly agree	Strongly agree
	Agree	Strongly agree	agree	Agree	Agree	Agree	Agree	Agree	Agree	Agree	Neutral	Agree
	Disagree	Disagree	agree	Agree	Agree	Agree	Agree	Agree	Agree	Agree	Neutral	Agree
	Disagree	Disagree	Strongly agree	Agree	Neutral	Agree	Neutral	Agree	Agree	Agree	Agree	Agree
	Disagree	Disagree	Strongly agree	Strongly agree	Strongly agree	Strongly agree	Agree	Agree	Agree	Agree	Agree	Strongly agree
	Disagree	Disagree	Strongly agree	Strongly agree	Agree	Agree	Agree	Strongly agree	Agree	Agree	Agree	Agree
	Disagree	Disagree	Strongly agree	Strongly agree	Agree	Agree	Agree	Strongly agree	Agree	Agree	Agree	Agree
	Agree	Strongly agree	Strongly agree	Strongly agree	Strongly agree	Strongly agree	Strongly agree	Strongly agree	Strongly agree	Strongly agree	Neutral	Strongly agree
	Neutral	Neutral	agree	Agree	Disagree	Agree	Agree	Agree	Agree	Agree	Agree	Agree
	Disagree	Disagree	agree	Agree	Strongly agree	Strongly agree	Agree	Strongly agree	Strongly agree	Strongly agree	Strongly agree	Agree
	Neutral	Neutral	Strongly agree	Strongly agree	Agree	Strongly agree	Strongly agree	Strongly agree	Strongly agree	Strongly agree	Neutral	Strongly agree
	Disagree	Disagree	Strongly agree	Strongly agree	Agree	Strongly agree	Strongly agree	Strongly agree	Strongly agree	Strongly agree	Neutral	Strongly agree
	Disagree	Disagree	Strongly agree	Strongly agree	Strongly agree	Strongly agree	Strongly agree	Strongly agree	Strongly agree	Strongly agree	Agree	Strongly agree
	Neutral	Neutral	agree	Agree	Neutral	Agree	Agree	Neutral	Agree	Agree	Neutral	Neutral
	Disagree	Disagree	Strongly agree	Strongly agree	Agree	Strongly agree	Strongly agree	Strongly agree	Neutral	Neutral	Neutral	Neutral
	Disagree	Disagree	Strongly agree	Strongly agree	Neutral	Strongly agree	Strongly agree	Strongly agree	Agree	Agree	Neutral	Strongly agree
	Neutral	Neutral	Strongly agree	Strongly agree	Agree	Agree	Agree	Agree	Agree	Agree	Agree	Agree
	Disagree	Disagree	Strongly agree	Strongly agree	Strongly agree	Agree	Agree	Agree	Strongly agree	Strongly agree	Neutral	Strongly agree
	Disagree	Disagree	Strongly agree	Strongly agree	Agree	Agree	Strongly agree	Strongly agree	Strongly agree	Strongly agree	Neutral	Strongly agree
	Disagree	Disagree	Strongly agree	Strongly agree	Strongly agree	Strongly agree	Agree	Agree	Neutral	Neutral	Agree	Agree
	Disagree	Disagree	agree	Strongly agree	Strongly agree	Strongly agree	Agree	Strongly agree	Strongly agree	Strongly agree	Agree	Strongly agree
	Neutral	Neutral	Strongly agree	Strongly agree	Neutral	Strongly agree	Strongly agree	Strongly agree	Strongly agree	Strongly agree	Strongly disagree	Strongly agree
	Neutral	Neutral	Strongly agree	Strongly agree	Strongly agree	Strongly agree	Strongly agree	Strongly agree	Strongly agree	Strongly agree	Agree	Strongly agree
	Neutral	Neutral	Strongly agree	Strongly agree	Strongly agree	Strongly agree	Strongly agree	Strongly agree	Strongly agree	Strongly agree	Strongly agree	Strongly agree
	Disagree	Disagree	agree	Agree	Agree	Agree	Agree	Agree	Agree	Agree	Neutral	Agree
	Neutral	Neutral	agree	Agree	Agree	Agree	Agree	Agree	Agree	Agree	Agree	Agree
	Disagree	Disagree	Strongly agree	Strongly agree	Neutral	Agree	Strongly agree	Strongly agree	Strongly agree	Strongly agree	Neutral	Strongly agree
	Disagree	Disagree	Strongly agree	Strongly agree	Strongly agree	Strongly agree	Strongly agree	Strongly agree	Agree	Agree	Neutral	Agree
	Disagree	Disagree	Strongly agree	Strongly agree	Strongly agree	Strongly agree	Strongly agree	Strongly agree	Strongly agree	Strongly agree	Neutral	Strongly agree
	Disagree	Disagree	agree	Agree	Neutral	Agree	Agree	Agree	Agree	Agree	Neutral	Agree
	Neutral	Neutral	agree	Strongly agree	Strongly agree	Strongly agree	Strongly agree	Strongly agree	Strongly agree	Strongly agree	Disagree	Neutral
	Disagree	Disagree	Neutral	Agree	Neutral	Agree	Neutral	Agree	Agree	Agree	Neutral	Agree
	Disagree	Disagree	Neutral	Neutral	Neutral	Neutral	Neutral	Neutral	Neutral	Neutral	Neutral	Neutral
	Agree	Strongly agree	agree	Strongly agree	Strongly disagree	Strongly agree	Agree	Agree	Strongly agree	Strongly agree	Strongly disagree	Strongly agree
	Disagree	Disagree	agree	Neutral	Neutral	Agree	Agree	Neutral	Neutral	Neutral	Neutral	Neutral
	Agree	Strongly agree	Strongly agree	Strongly agree	Strongly agree	Strongly agree	Strongly agree	Strongly agree	Strongly agree	Strongly agree	Strongly agree	Strongly agree
	Agree	Strongly agree	Strongly agree	Strongly agree	Strongly agree	Strongly agree	Strongly agree	Strongly agree	Strongly agree	Strongly agree	Strongly agree	Strongly agree
	Agree	Strongly agree	Strongly agree	Strongly agree	Strongly agree	Strongly agree	Strongly agree	Strongly agree	Strongly agree	Strongly agree	Neutral	Strongly agree
	Neutral	Neutral	Neutral	Neutral	Neutral	Disagree	Disagree	Disagree	Agree	Agree	Disagree	Agree
	Disagree	Disagree	Strongly agree	Strongly agree	Strongly agree	Strongly agree	Strongly agree	Strongly agree	Strongly agree	Strongly agree	Neutral	Strongly agree
	Agree	Strongly agree	Strongly agree	Strongly agree	Strongly agree	Strongly agree	Strongly agree	Strongly agree	Strongly agree	Strongly agree	Agree	Strongly agree
	Neutral	Neutral	Strongly agree	Disagree	Strongly agree	Strongly agree	Strongly agree	Strongly agree	Strongly agree	Strongly agree	Agree	Strongly agree
	Neutral	Neutral	agree	Agree	Agree	Agree	Agree	Agree	Neutral	Neutral	Neutral	Agree
	Neutral	Neutral	agree	Agree	Neutral	Agree	Agree	Agree	Agree	Agree	Agree	Agree
	Neutral	Neutral	agree	Agree	Agree	Agree	Agree	Agree	Agree	Agree	Agree	Strongly agree
	Disagree	Disagree	agree	Agree	Agree	Agree	Agree	Strongly agree	Agree	Agree	Agree	Agree
	Disagree	Disagree	Strongly agree	Strongly agree	Strongly disagree	Agree	Strongly agree	Strongly agree	Agree	Agree	Agree	Strongly agree
	Neutral	Neutral	agree	Strongly agree	Strongly agree	Strongly agree	Strongly agree	Strongly agree	Strongly agree	Strongly agree	Strongly disagree	Strongly agree
	Disagree	Disagree	Strongly agree	Strongly agree	Agree	Agree	Neutral	Neutral	Agree	Agree	Neutral	Agree
	Neutral	Neutral	Strongly agree	Strongly agree	Agree	Strongly agree	Agree	Agree	Strongly agree	Strongly agree	Agree	Agree
	Neutral	Neutral	Strongly agree	Strongly agree	Agree	Strongly agree	Agree	Agree	Strongly agree	Strongly agree	Agree	Agree
	Disagree	Disagree	agree	Agree	Agree	Agree	Neutral	Neutral	Neutral	Neutral	Neutral	Neutral
	Disagree	Disagree	agree	Strongly agree	Neutral	Agree	Strongly agree	Strongly agree	Agree	Agree	Agree	Strongly agree
	Disagree	Disagree	Strongly agree	Strongly agree	Strongly agree	Strongly agree	Strongly agree	Strongly agree	Agree	Agree	Agree	Strongly agree
	Disagree	Disagree	agree	Agree	Neutral	Agree	Agree	Agree	Agree	Agree	Neutral	Agree
	Agree	Strongly agree	Strongly agree	Strongly agree	Strongly agree	Strongly agree	Strongly agree	Strongly agree	Agree	Agree	Neutral	Strongly agree
	Agree	Strongly agree	Strongly agree	Strongly agree	Strongly agree	Strongly agree	Strongly agree	Strongly agree	Agree	Agree	Neutral	Strongly agree
	Disagree	Disagree	Strongly agree	Agree	Neutral	Strongly agree	Agree	Strongly agree	Strongly agree	Strongly agree	Agree	Strongly agree
	Agree	Strongly agree	agree	Agree	Strongly agree	Strongly agree	Strongly agree	Strongly agree	Agree	Agree	Agree	Strongly agree
	Agree	Strongly agree	Strongly agree	Strongly agree	Agree	Strongly agree	Agree	Agree	Agree	Agree	Neutral	Agree
	Neutral	Neutral	agree	Agree	Neutral	Agree	Agree	Agree	Agree	Agree	Disagree	Neutral
	Disagree	Disagree	Strongly agree	Strongly agree	Strongly agree	Strongly agree	Strongly agree	Strongly agree	Strongly agree	Strongly agree	Agree	Strongly agree
	Neutral	Neutral	Neutral	Agree	Agree	Strongly agree	Strongly agree	Strongly agree	Agree	Agree	Neutral	Agree
	Neutral	Neutral	agree	Agree	Agree	Strongly agree	Disagree	Agree	Strongly agree	Strongly agree	Agree	Strongly agree
	Disagree	Disagree	Strongly agree	Strongly agree	Strongly agree	Strongly agree	Strongly agree	Strongly agree	Strongly agree	Strongly agree	Agree	Strongly agree
	Disagree	Disagree	agree	Agree	Neutral	Agree	Agree	Agree	Agree	Agree	Neutral	Agree
	Disagree	Disagree	agree	Agree	Strongly agree	Strongly agree	Agree	Agree	Strongly agree	Strongly agree	Agree	Strongly agree
	Disagree	Disagree	Strongly agree	Strongly agree	Strongly agree	Strongly agree	Strongly agree	Strongly agree	Strongly agree	Strongly agree	Agree	Strongly agree
	Neutral	Neutral	Strongly agree	Strongly agree	Agree	Strongly agree	Strongly agree	Strongly agree	Strongly agree	Strongly agree	Strongly agree	Strongly agree
	Disagree	Disagree	Strongly agree	Strongly agree	Strongly agree	Strongly agree	Strongly agree	Agree	Strongly agree	Strongly agree	Agree	Strongly agree
	Disagree	Disagree	agree	Strongly agree	Agree	Strongly agree	Strongly agree	Strongly agree	Agree	Agree	Neutral	Agree
	Disagree	Disagree	Strongly agree	Strongly agree	Strongly agree	Strongly agree	Agree	Strongly agree	Strongly agree	Strongly agree	Agree	Agree
	Neutral	Neutral	Strongly agree	Strongly agree	Strongly agree	Strongly agree	Strongly agree	Strongly agree	Strongly agree	Strongly agree	Strongly agree	Strongly agree
	Neutral	Neutral	Strongly agree	Strongly agree	Strongly agree	Agree	Agree	Agree	Agree	Agree	Neutral	Agree
	Disagree	Disagree	Neutral	Agree	Strongly agree	Agree	Strongly agree	Agree	Strongly agree	Strongly agree	Neutral	Agree
	Neutral	Neutral	agree	Agree	Agree	Strongly agree	Agree	Agree	Agree	Agree	Agree	Strongly agree
	Agree	Strongly agree	Strongly agree	Strongly agree	Strongly agree	Strongly agree	Strongly agree	Strongly agree	Strongly agree	Strongly agree	Agree	Strongly agree
	Disagree	Disagree	Neutral	Neutral	Neutral	Neutral	Neutral	Neutral	Neutral	Neutral	Neutral	Neutral
	Disagree	Disagree	agree	Agree	Agree	Agree	Agree	Agree	Agree	Agree	Neutral	Agree
	Disagree	Disagree	Strongly agree	Strongly agree	Agree	Agree	Agree	Agree	Agree	Agree	Neutral	Agree
	Disagree	Disagree	Strongly agree	Strongly agree	Agree	Agree	Agree	Agree	Agree	Agree	Neutral	Strongly agree
	Disagree	Disagree	agree	Agree	Disagree	Agree	Neutral	Agree	Agree	Agree	Neutral	Agree
	Disagree	Disagree	Strongly agree	Strongly agree	Strongly agree	Strongly agree	Strongly agree	Strongly agree	Strongly agree	Strongly agree	Neutral	Strongly agree
	Disagree	Disagree	Strongly agree	Strongly agree	Strongly agree	Strongly agree	Strongly agree	Strongly agree	Strongly agree	Strongly agree	Strongly agree	Strongly agree
	Disagree	Disagree	Strongly agree	Strongly agree	Strongly agree	Strongly agree	Strongly agree	Strongly agree	Agree	Agree	Neutral	Agree
	Disagree	Disagree	Strongly agree	Strongly agree	Strongly agree	Strongly agree	Strongly agree	Strongly agree	Agree	Agree	Neutral	Agree
	Agree	Strongly agree	Strongly agree	Strongly agree	Strongly agree	Strongly agree	Strongly agree	Strongly agree	Strongly agree	Strongly agree	Neutral	Strongly agree
	Neutral	Neutral	agree	Agree	Neutral	Agree	Agree	Agree	Agree	Agree	Neutral	Agree
	Disagree	Disagree	Strongly agree	Strongly agree	Strongly agree	Strongly agree	Strongly agree	Strongly agree	Strongly agree	Strongly agree	Agree	Agree
	Agree	Strongly agree	agree	Agree	Agree	Agree	Agree	Agree	Agree	Agree	Neutral	Agree
	Agree	Strongly agree	agree	Agree	Agree	Strongly agree	Agree	Strongly agree	Neutral	Neutral	Agree	Strongly agree
	Disagree	Disagree	Neutral	Neutral	Neutral	Agree	Neutral	Agree	Agree	Agree	Neutral	Neutral
	Disagree	Disagree	agree	Agree	Agree	Agree	Agree	Agree	Agree	Agree	Neutral	Agree
	Disagree	Disagree	Strongly agree	Strongly agree	Agree	Agree	Agree	Agree	Neutral	Neutral	Neutral	Agree
	Agree	Strongly agree	agree	Neutral	Agree	Strongly agree	Strongly agree	Strongly agree	Strongly agree	Strongly agree	Strongly agree	Strongly agree
	Disagree	Disagree	agree	Agree	Agree	Agree	Agree	Agree	Agree	Agree	Agree	Agree
	Neutral	Neutral	agree	Strongly agree	Strongly agree	Strongly agree	Agree	Agree	Agree	Agree	Neutral	Strongly agree
	Disagree	Disagree	agree	Agree	Neutral	Strongly agree	Strongly agree	Strongly agree	Strongly agree	Strongly agree	Neutral	Neutral
	Disagree	Disagree	Strongly agree	Strongly agree	Strongly agree	Strongly agree	Strongly agree	Strongly agree	Agree	Agree	Neutral	Agree
	Disagree	Disagree	Strongly agree	Strongly agree	Strongly agree	Strongly agree	Strongly agree	Strongly agree	Strongly agree	Strongly agree	Strongly agree	Strongly agree
	Neutral	Neutral	agree	Agree	Agree	Strongly agree	Agree	Agree	Agree	Agree	Neutral	Agree
	Disagree	Disagree	agree	Agree	Agree	Strongly agree	Strongly agree	Strongly agree	Strongly agree	Strongly agree	Agree	Strongly agree
	Agree	Strongly agree	Neutral	Neutral	Neutral	Neutral	Neutral	Neutral	Neutral	Neutral	Neutral	Neutral
	Neutral	Neutral	Strongly agree	Strongly agree	Strongly agree	Strongly agree	Agree	Agree	Agree	Agree	Neutral	Agree
	Disagree	Disagree	agree	Neutral	Agree	Agree	Agree	Agree	Agree	Agree	Neutral	Agree
	Agree	Strongly agree	Strongly agree	Agree	Agree	Agree	Neutral	Agree	Strongly agree	Strongly agree	Agree	Agree
	Disagree	Disagree	Strongly agree	Strongly agree	Strongly agree	Strongly agree	Strongly agree	Strongly agree	Strongly agree	Strongly agree	Disagree	Strongly agree
	Disagree	Disagree	Strongly agree	Strongly agree	Agree	Agree	Strongly agree	Strongly agree	Strongly agree	Strongly agree	Agree	Strongly agree
	Disagree	Disagree	Strongly agree	Strongly agree	Strongly agree	Strongly agree	Strongly agree	Strongly agree	Strongly agree	Strongly agree	Neutral	Agree
	Agree	Strongly agree	Strongly agree	Strongly agree	Strongly agree	Strongly agree	Strongly agree	Strongly agree	Strongly agree	Strongly agree	Agree	Strongly agree
	Disagree	Disagree	Strongly agree	Strongly agree	Agree	Agree	Agree	Agree	Agree	Agree	Neutral	Agree
	Disagree	Disagree	agree	Agree	Agree	Agree	Agree	Agree	Agree	Agree	Agree	Agree
	Disagree	Disagree	Strongly agree	Strongly agree	Neutral	Neutral	Agree	Neutral	Disagree	Disagree	Disagree	Agree
	Agree	Strongly agree	Strongly agree	Strongly agree	Neutral	Agree	Agree	Strongly agree	Strongly agree	Strongly agree	Neutral	Strongly agree
	Disagree	Disagree	Strongly agree	Strongly agree	Agree	Agree	Agree	Agree	Agree	Agree	Agree	Agree
	Disagree	Disagree	Neutral	Agree	Disagree	Disagree	Disagree	Disagree	Neutral	Neutral	Neutral	Disagree
	Disagree	Disagree	Strongly agree	Agree	Neutral	Neutral	Neutral	Neutral	Neutral	Neutral	Agree	Agree
	Neutral	Neutral	agree	Agree	Agree	Agree	Neutral	Agree	Agree	Agree	Neutral	Agree
	Disagree	Disagree	Strongly agree	Agree	Strongly agree	Strongly agree	Strongly agree	Strongly agree	Strongly agree	Strongly agree	Strongly agree	Strongly agree
	Neutral	Neutral	Strongly agree	Strongly agree	Agree	Agree	Agree	Neutral	Agree	Agree	Neutral	Agree
	Disagree	Disagree	Strongly agree	Strongly agree	Strongly agree	Agree	Agree	Agree	Agree	Agree	Neutral	Agree
	Disagree	Disagree	Strongly agree	Strongly agree	Agree	Agree	Agree	Agree	Strongly agree	Strongly agree	Agree	Agree
	Disagree	Disagree	Strongly agree	Agree	Neutral	Agree	Neutral	Agree	Agree	Agree	Disagree	Agree
	Disagree	Disagree	agree	Agree	Agree	Agree	Agree	Agree	Agree	Agree	Agree	Strongly agree
	Agree	Strongly agree	agree	Agree	Agree	Agree	Disagree	Agree	Agree	Agree	Neutral	Agree
	Disagree	Disagree	agree	Agree	Disagree	Strongly agree	Strongly agree	Strongly agree	Agree	Agree	Neutral	Agree
	Agree	Strongly agree	Strongly agree	Strongly agree	Agree	Strongly agree	Strongly agree	Strongly agree	Strongly agree	Strongly agree	Neutral	Strongly agree
	Disagree	Disagree	Strongly agree	Strongly agree	Agree	Strongly agree	Agree	Strongly agree	Strongly agree	Strongly agree	Agree	Strongly agree
	Disagree	Disagree	Strongly agree	Strongly agree	Agree	Agree	Agree	Agree	Agree	Agree	Agree	Agree
	Disagree	Disagree	agree	Agree	Agree	Neutral	Strongly agree	Strongly agree	Neutral	Neutral	Neutral	Agree
	Disagree	Disagree	Strongly agree	Strongly agree	Strongly agree	Strongly agree	Strongly agree	Strongly agree	Strongly agree	Strongly agree	Neutral	Strongly agree
	Neutral	Neutral	Strongly agree	Strongly agree	Strongly agree	Strongly agree	Agree	Agree	Agree	Agree	Agree	Agree
	Neutral	Neutral	Strongly agree	Agree	Neutral	Agree	Disagree	Agree	Disagree	Disagree	Neutral	Strongly agree
	Disagree	Disagree	agree	Agree	Agree	Strongly agree	Agree	Neutral	Agree	Agree	Agree	Agree
	Disagree	Disagree	agree	Agree	Disagree	Agree	Agree	Agree	Agree	Agree	Agree	Agree
	Disagree	Disagree	Strongly agree	Strongly agree	Agree	Agree	Agree	Neutral	Neutral	Neutral	Neutral	Neutral
	Disagree	Disagree	agree	Strongly agree	Neutral	Strongly agree	Agree	Strongly agree	Strongly agree	Strongly agree	Agree	Strongly agree
	Disagree	Disagree	agree	Agree	Neutral	Agree	Agree	Agree	Agree	Agree	Agree	Agree
	Disagree	Disagree	Neutral	Disagree	Strongly agree	Strongly disagree	Agree	Disagree	Strongly agree	Strongly agree	Agree	Agree
	Disagree	Disagree	Strongly agree	Strongly agree	Agree	Agree	Agree	Agree	Agree	Agree	Neutral	Strongly agree
	Agree	Strongly agree	Strongly agree	Strongly agree	Strongly agree	Strongly agree	Strongly agree	Strongly agree	Strongly agree	Strongly agree	Neutral	Strongly agree
	Disagree	Disagree	agree	Strongly agree	Strongly agree	Strongly agree	Agree	Agree	Agree	Agree	Neutral	Neutral
	Neutral	Neutral	Strongly agree	Strongly agree	Agree	Strongly agree	Strongly agree	Strongly agree	Strongly agree	Strongly agree	Agree	Strongly agree
	Disagree	Disagree	Strongly agree	Strongly agree	Agree	Strongly agree	Agree	Strongly agree	Agree	Agree	Strongly agree	Agree
	Neutral	Neutral	agree	Strongly agree	Strongly agree	Strongly agree	Agree	Agree	Agree	Agree	Neutral	Strongly agree
	Disagree	Disagree	Strongly agree	Strongly agree	Agree	Agree	Agree	Agree	Agree	Agree	Agree	Strongly agree
	Neutral	Neutral	agree	Agree	Neutral	Strongly agree	Strongly agree	Strongly agree	Strongly agree	Strongly agree	Agree	Agree
	Neutral	Neutral	Strongly agree	Strongly agree	Neutral	Strongly agree	Strongly agree	Strongly agree	Neutral	Neutral	Disagree	Strongly agree
	Neutral	Neutral	agree	Agree	Agree	Agree	Agree	Agree	Agree	Agree	Strongly agree	Agree
	Disagree	Disagree	agree	Agree	Neutral	Agree	Agree	Agree	Agree	Agree	Neutral	Agree
	Disagree	Disagree	agree	Agree	Agree	Strongly agree	Strongly agree	Agree	Strongly agree	Strongly agree	Neutral	Agree
	Neutral	Neutral	agree	Neutral	Neutral	Agree	Neutral	Agree	Disagree	Disagree	Neutral	Neutral
	Disagree	Disagree	agree	Strongly agree	Agree	Agree	Strongly agree	Agree	Agree	Agree	Neutral	Agree
	Neutral	Neutral	agree	Agree	Neutral	Agree	Neutral	Agree	Neutral	Neutral	Disagree	Agree
	Disagree	Disagree	Strongly disagree	Strongly disgree	Strongly disagree	Strongly disagree	Strongly disagree	Strongly disagree	Strongly disagree	Strongly disagree	Strongly disagree	Strongly agree
	Agree	Strongly agree	agree	Agree	Agree	Agree	Agree	Agree	Agree	Agree	Agree	Agree
	Agree	Strongly agree	Strongly agree	Strongly agree	Strongly agree	Strongly agree	Strongly agree	Agree	Strongly agree	Strongly agree	Agree	Strongly agree
	Disagree	Disagree	agree	Agree	Agree	Agree	Agree	Agree	Agree	Agree	Neutral	Neutral
	Disagree	Disagree	agree	Agree	Neutral	Agree	Disagree	Agree	Neutral	Neutral	Neutral	Agree
	Disagree	Disagree	agree	Agree	Agree	Strongly agree	Agree	Agree	Agree	Agree	Agree	Strongly agree
	Neutral	Neutral	agree	Agree	Agree	Agree	Agree	Agree	Agree	Agree	Neutral	Agree
	Disagree	Disagree	Strongly agree	Strongly agree	Neutral	Strongly agree	Agree	Agree	Strongly agree	Strongly agree	Neutral	Agree
	Neutral	Neutral	Strongly agree	Strongly agree	Neutral	Neutral	Disagree	Neutral	Neutral	Neutral	Strongly disagree	Strongly agree
	Agree	Strongly agree	agree	Agree	Agree	Strongly agree	Strongly agree	Strongly agree	Strongly agree	Strongly agree	Strongly agree	Strongly agree
	Disagree	Disagree	Neutral	Neutral	Neutral	Agree	Agree	Agree	Neutral	Neutral	Neutral	Agree
	Disagree	Disagree	Strongly agree	Strongly agree	Agree	Agree	Agree	Agree	Agree	Agree	Neutral	Agree
	Disagree	Disagree	Strongly agree	Strongly agree	Strongly agree	Strongly agree	Strongly agree	Agree	Strongly agree	Strongly agree	Neutral	Strongly agree
	Disagree	Disagree	Disgree	Disagree	Agree	Agree	Agree	Agree	Neutral	Neutral	Neutral	Agree
	Neutral	Neutral	Strongly agree	Strongly agree	Neutral	Agree	Strongly agree	Agree	Strongly agree	Strongly agree	Neutral	Neutral
	Disagree	Disagree	agree	Agree	Neutral	Agree	Agree	Agree	Agree	Agree	Agree	Agree
	Disagree	Disagree	Strongly agree	Agree	Agree	Agree	Agree	Agree	Agree	Agree	Agree	Agree
	Disagree	Disagree	agree	Agree	Agree	Agree	Agree	Agree	Agree	Agree	Disagree	Agree
	Disagree	Disagree	agree	Agree	Agree	Agree	Agree	Agree	Agree	Agree	Agree	Agree
	Neutral	Neutral	Strongly agree	Strongly agree	Strongly agree	Strongly agree	Strongly agree	Strongly agree	Strongly agree	Strongly agree	Neutral	Strongly agree
	Disagree	Disagree	agree	Agree	Agree	Agree	Agree	Agree	Agree	Agree	Neutral	Agree
	Disagree	Disagree	Strongly agree	Strongly agree	Strongly agree	Strongly agree	Agree	Strongly agree	Strongly agree	Strongly agree	Agree	Strongly agree
	Neutral	Neutral	Strongly agree	Strongly agree	Strongly agree	Strongly agree	Strongly agree	Strongly agree	Strongly agree	Strongly agree	Strongly agree	Strongly agree
	Neutral	Neutral	agree	Agree	Agree	Agree	Agree	Agree	Agree	Agree	Neutral	Neutral
	Disagree	Disagree	Strongly agree	Strongly agree	Agree	Agree	Agree	Agree	Agree	Agree	Agree	Agree
	Disagree	Disagree	Disgree	Disagree	Strongly disagree	Disagree	Disagree	Neutral	Disagree	Disagree	Strongly disagree	Neutral
	Agree	Strongly agree	Strongly agree	Agree	Agree	Agree	Agree	Agree	Neutral	Neutral	Neutral	Agree
	Disagree	Disagree	agree	Strongly agree	Strongly agree	Strongly agree	Strongly agree	Strongly agree	Strongly agree	Strongly agree	Neutral	Strongly agree
	Disagree	Disagree	Strongly agree	Strongly agree	Strongly agree	Strongly agree	Strongly agree	Strongly agree	Strongly agree	Strongly agree	Strongly agree	Strongly agree
	Disagree	Disagree	Strongly agree	Strongly agree	Neutral	Neutral	Agree	Neutral	Agree	Agree	Neutral	Neutral
	Disagree	Disagree	Strongly agree	Agree	Agree	Strongly agree	Agree	Strongly agree	Agree	Agree	Neutral	Agree
	Disagree	Disagree	agree	Agree	Agree	Strongly agree	Strongly agree	Strongly agree	Agree	Agree	Agree	Agree
	Agree	Strongly agree	Strongly agree	Strongly agree	Strongly agree	Strongly agree	Agree	Agree	Agree	Agree	Neutral	Agree
	Disagree	Disagree	Neutral	Agree	Agree	Agree	Neutral	Neutral	Agree	Agree	Neutral	Agree
	Disagree	Disagree	Strongly agree	Strongly agree	Strongly agree	Strongly agree	Strongly agree	Strongly agree	Strongly agree	Strongly agree	Strongly agree	Strongly agree
	Disagree	Disagree	Strongly agree	Agree	Neutral	Strongly agree	Strongly agree	Agree	Agree	Agree	Agree	Strongly agree
	Disagree	Disagree	Strongly agree	Strongly agree	Strongly agree	Strongly agree	Strongly agree	Strongly agree	Strongly agree	Strongly agree	Neutral	Strongly agree
	Disagree	Disagree	agree	Agree	Agree	Agree	Agree	Agree	Agree	Agree	Agree	Agree
	Neutral	Neutral	Strongly agree	Strongly agree	Neutral	Strongly agree	Strongly agree	Neutral	Agree	Agree	Neutral	Strongly agree
	Agree	Strongly agree	Strongly agree	Strongly agree	Strongly agree	Agree	Agree	Strongly agree	Agree	Agree	Agree	Agree
	Neutral	Neutral	Strongly agree	Strongly agree	Agree	Agree	Strongly agree	Agree	Strongly agree	Strongly agree	Agree	Strongly agree
	Agree	Strongly agree	agree	Agree	Agree	Agree	Strongly agree	Strongly agree	Agree	Agree	Neutral	Strongly agree
	Neutral	Neutral	agree	Agree	Neutral	Neutral	Neutral	Agree	Neutral	Neutral	Neutral	Agree
	Neutral	Neutral	Strongly agree	Agree	Agree	Agree	Agree	Agree	Agree	Agree	Agree	Agree
	Disagree	Disagree	Strongly agree	Strongly agree	Strongly agree	Strongly agree	Strongly agree	Strongly agree	Strongly agree	Strongly agree	Neutral	Strongly agree
	Neutral	Neutral	Neutral	Agree	Neutral	Neutral	Agree	Agree	Neutral	Neutral	Neutral	Neutral
	Disagree	Disagree	agree	Agree	Agree	Strongly agree	Strongly agree	Strongly agree	Agree	Agree	Strongly agree	Strongly agree
	Disagree	Disagree	Strongly agree	Strongly agree	Agree	Strongly agree	Agree	Strongly agree	Agree	Agree	Agree	Strongly agree
	Disagree	Disagree	agree	Agree	Agree	Agree	Agree	Agree	Agree	Agree	Neutral	Agree
	Disagree	Disagree	Strongly agree	Strongly agree	Agree	Agree	Agree	Agree	Agree	Agree	Agree	Strongly agree
	Disagree	Disagree	agree	Agree	Agree	Agree	Agree	Agree	Agree	Agree	Agree	Agree
	Disagree	Disagree	agree	Agree	Agree	Strongly agree	Agree	Agree	Agree	Agree	Agree	Strongly agree
	Agree	Strongly agree	Strongly agree	Strongly agree	Strongly agree	Strongly agree	Strongly agree	Strongly agree	Strongly agree	Strongly agree	Agree	Strongly agree
	Disagree	Disagree	agree	Neutral	Neutral	Agree	Agree	Agree	Agree	Agree	Agree	Agree
	Disagree	Disagree	Strongly agree	Strongly agree	Strongly agree	Strongly agree	Neutral	Agree	Neutral	Neutral	Agree	Agree
	Agree	Strongly agree	Strongly agree	Strongly agree	Strongly agree	Strongly agree	Strongly agree	Strongly agree	Strongly agree	Strongly agree	Strongly agree	Strongly agree
	Disagree	Disagree	Strongly agree	Strongly agree	Neutral	Strongly agree	Strongly agree	Strongly agree	Agree	Agree	Neutral	Strongly agree
	Neutral	Neutral	Strongly agree	Strongly agree	Strongly agree	Strongly agree	Strongly agree	Strongly agree	Strongly agree	Strongly agree	Strongly agree	Strongly agree
	Agree	Strongly agree	Strongly agree	Strongly agree	Strongly agree	Strongly agree	Strongly agree	Strongly agree	Strongly agree	Strongly agree	Neutral	Strongly agree
	Disagree	Disagree	Strongly agree	Neutral	Agree	Agree	Neutral	Neutral	Disagree	Disagree	Neutral	Agree
	Disagree	Disagree	Disgree	Disagree	Disagree	Disagree	Disagree	Neutral	Disagree	Disagree	Disagree	Disagree
	Neutral	Neutral	agree	Strongly agree	Agree	Agree	Agree	Agree	Agree	Agree	Disagree	Agree
	Disagree	Disagree	agree	Agree	Agree	Agree	Agree	Neutral	Agree	Agree	Neutral	Agree
	Disagree	Disagree	Strongly agree	Strongly agree	Agree	Agree	Agree	Agree	Agree	Agree	Neutral	Agree
	Agree	Strongly agree	Strongly agree	Agree	Agree	Strongly agree	Strongly agree	Strongly agree	Strongly agree	Strongly agree	Strongly agree	Strongly agree
	Disagree	Disagree	agree	Agree	Agree	Strongly agree	Agree	Agree	Agree	Agree	Neutral	Agree
	Disagree	Disagree	Strongly agree	Strongly agree	Strongly agree	Strongly agree	Strongly agree	Strongly agree	Strongly agree	Strongly agree	Neutral	Strongly agree
	Agree	Strongly agree	Strongly agree	Strongly agree	Strongly agree	Strongly agree	Strongly agree	Strongly agree	Strongly agree	Strongly agree	Neutral	Strongly agree
	Agree	Strongly agree	Strongly agree	Strongly agree	Strongly agree	Strongly agree	Strongly agree	Strongly agree	Strongly agree	Strongly agree	Neutral	Strongly agree
	Disagree	Disagree	Strongly agree	Strongly agree	Neutral	Strongly agree	Agree	Agree	Agree	Agree	Neutral	Agree
	Disagree	Disagree	agree	Agree	Neutral	Neutral	Neutral	Neutral	Disagree	Disagree	Disagree	Disagree
	Disagree	Disagree	agree	Strongly agree	Agree	Strongly agree	Agree	Agree	Strongly agree	Strongly agree	Agree	Strongly agree
	Disagree	Disagree	Strongly agree	Agree	Agree	Strongly agree	Agree	Agree	Strongly agree	Strongly agree	Agree	Strongly agree
	Disagree	Disagree	Strongly agree	Strongly agree	Strongly agree	Strongly agree	Strongly agree	Strongly agree	Strongly agree	Strongly agree	Strongly agree	Strongly agree
	Agree	Strongly agree	Strongly agree	Agree	Agree	Agree	Agree	Strongly agree	Agree	Agree	Neutral	Strongly agree
	Agree	Strongly agree	Strongly agree	Strongly agree	Strongly agree	Strongly agree	Strongly agree	Strongly agree	Strongly agree	Strongly agree	Strongly agree	Strongly agree
	Neutral	Neutral	Strongly agree	Strongly agree	Neutral	Strongly agree	Strongly agree	Strongly agree	Neutral	Neutral	Disagree	Strongly agree
	Disagree	Disagree	agree	Agree	Agree	Agree	Agree	Agree	Agree	Agree	Neutral	Neutral
	Disagree	Disagree	Strongly agree	Strongly agree	Strongly agree	Strongly agree	Strongly agree	Agree	Strongly agree	Strongly agree	Neutral	Strongly agree
	Disagree	Disagree	agree	Agree	Agree	Agree	Agree	Agree	Agree	Agree	Neutral	Agree
	Disagree	Disagree	Strongly agree	Neutral	Agree	Agree	Neutral	Neutral	Disagree	Disagree	Neutral	Agree

## Sheet: SEM1
	F1	F2	F3	F4	F5	F6	F7	F8	F9	F10	F11	F12
	Monitoring daily calorie consumption is good for health	Monitoring daily calorie consumption is good for health	Consuming balanced diet will reduce threat of infection of Covid 19	Monitoring daily calorie consumption will reduce threat of infection of Covid19	Eating balanced diet will make me feel happy	Monitoring daily calorie consumption will make me happy	I will become stronger by consuming balanced diet	I will become stronger by monitoring my daily calorie intake	I will definitely follow balanced diet on daily basis	I will definitely monitor my daily calorie consumption	I will recommend others to follow balanced diet	I will recommend others to monitor daily calorie consumtion
	Disagree	Disagree	Strongly agree	Strongly agree	Strongly agree	Strongly agree	Strongly agree	Strongly agree	Strongly agree	Strongly agree	Agree	Strongly agree
	Strongly agree	Strongly agree	Strongly agree	Agree	Agree	Agree	Agree	Strongly agree	Agree	Agree	Neutral	Strongly agree
	Disagree	Disagree	agree	Agree	Agree	Agree	Agree	Agree	Strongly agree	Strongly agree	Agree	Agree
	Strongly agree	Strongly agree	Neutral	Agree	Strongly agree	Strongly agree	Strongly agree	Strongly agree	Agree	Agree	Agree	Neutral
	Disagree	Disagree	agree	Agree	Agree	Agree	Agree	Agree	Agree	Agree	Agree	Strongly agree
	Neutral	Neutral	Strongly agree	Strongly agree	Strongly agree	Strongly agree	Strongly agree	Strongly agree	Strongly agree	Strongly agree	Neutral	Strongly agree
	Disagree	Disagree	Strongly agree	Strongly agree	Strongly agree	Strongly agree	Strongly agree	Strongly agree	Agree	Agree	Disagree	Strongly agree
	Neutral	Neutral	agree	Agree	Strongly agree	Strongly agree	Agree	Agree	Agree	Agree	Agree	Agree
	Disagree	Disagree	agree	Agree	Agree	Agree	Agree	Agree	Agree	Agree	Agree	Agree
	Agree	Strongly agree	agree	Agree	Agree	Agree	Agree	Agree	Agree	Agree	Strongly agree	Agree
	Disagree	Disagree	agree	Agree	Neutral	Neutral	Agree	Agree	Strongly agree	Strongly agree	Neutral	Strongly agree
	Disagree	Disagree	agree	Agree	Agree	Strongly agree	Strongly agree	Strongly agree	Strongly agree	Strongly agree	Agree	Strongly agree
	Neutral	Neutral	Strongly agree	Strongly agree	Strongly agree	Strongly agree	Strongly agree	Strongly agree	Strongly agree	Strongly agree	Agree	Strongly agree
	Agree	Strongly agree	Strongly agree	Strongly agree	Agree	Strongly agree	Strongly agree	Strongly agree	Strongly agree	Strongly agree	Strongly agree	Strongly agree
	Neutral	Neutral	agree	Agree	Agree	Strongly agree	Strongly agree	Strongly agree	Strongly agree	Strongly agree	Neutral	Strongly agree
	Disagree	Disagree	Strongly agree	Strongly agree	Strongly agree	Strongly agree	Strongly agree	Strongly agree	Strongly agree	Strongly agree	Strongly agree	Strongly agree
	Disagree	Disagree	Strongly agree	Agree	Agree	Agree	Neutral	Agree	Agree	Agree	Neutral	Agree
	Disagree	Disagree	Strongly agree	Strongly agree	Agree	Strongly agree	Strongly agree	Strongly agree	Agree	Agree	Neutral	Agree
	Agree	Strongly agree	agree	Agree	Neutral	Agree	Neutral	Agree	Agree	Agree	Disagree	Agree
	Disagree	Disagree	agree	Agree	Agree	Strongly agree	Agree	Agree	Strongly agree	Strongly agree	Agree	Strongly agree
	Neutral	Neutral	agree	Strongly agree	Agree	Agree	Agree	Agree	Agree	Agree	Neutral	Agree
	Disagree	Disagree	Strongly agree	Strongly agree	Strongly agree	Strongly agree	Strongly agree	Strongly agree	Strongly agree	Strongly agree	Strongly agree	Strongly agree
	Disagree	Disagree	agree	Neutral	Neutral	Neutral	Agree	Agree	Agree	Agree	Agree	Agree
	Disagree	Disagree	Strongly agree	Strongly agree	Strongly agree	Strongly agree	Agree	Agree	Strongly agree	Strongly agree	Agree	Strongly agree
	Neutral	Neutral	agree	Strongly agree	Agree	Agree	Agree	Agree	Agree	Agree	Agree	Strongly agree
	Neutral	Neutral	Strongly agree	Strongly agree	Strongly agree	Strongly agree	Strongly agree	Strongly agree	Strongly agree	Strongly agree	Agree	Strongly agree
	Agree	Strongly agree	Strongly agree	Strongly agree	Strongly agree	Strongly agree	Strongly agree	Strongly agree	Strongly agree	Strongly agree	Agree	Strongly agree
	Disagree	Disagree	Strongly agree	Agree	Disagree	Strongly agree	Agree	Agree	Strongly agree	Strongly agree	Disagree	Agree
	Agree	Strongly agree	Strongly agree	Agree	Strongly agree	Strongly agree	Strongly agree	Strongly agree	Strongly agree	Strongly agree	Neutral	Strongly agree
	Disagree	Disagree	Strongly agree	Strongly agree	Agree	Agree	Agree	Agree	Agree	Agree	Agree	Strongly agree
	Disagree	Disagree	agree	Agree	Agree	Strongly agree	Strongly agree	Strongly agree	Strongly agree	Strongly agree	Agree	Strongly agree
	Disagree	Disagree	agree	Agree	Agree	Agree	Agree	Agree	Agree	Agree	Neutral	Agree
	Neutral	Neutral	Strongly agree	Strongly agree	Strongly agree	Strongly agree	Strongly agree	Strongly agree	Strongly agree	Strongly agree	Agree	Strongly agree
	Disagree	Disagree	Strongly agree	Agree	Agree	Strongly agree	Strongly agree	Strongly agree	Agree	Agree	Agree	Agree
	Disagree	Disagree	Strongly agree	Strongly agree	Strongly agree	Strongly agree	Strongly agree	Strongly agree	Strongly agree	Strongly agree	Neutral	Strongly agree
	Neutral	Neutral	Strongly agree	Strongly agree	Strongly agree	Strongly agree	Strongly agree	Strongly agree	Strongly agree	Strongly agree	Strongly agree	Strongly agree
	Disagree	Disagree	agree	Strongly agree	Strongly agree	Strongly agree	Strongly agree	Strongly agree	Agree	Agree	Agree	Strongly agree
	Disagree	Disagree	Strongly agree	Strongly agree	Neutral	Disagree	Disagree	Neutral	Agree	Agree	Neutral	Agree
	Disagree	Disagree	Strongly agree	Strongly agree	Strongly agree	Strongly agree	Strongly agree	Strongly agree	Strongly agree	Strongly agree	Agree	Strongly agree
	Agree	Strongly agree	Strongly agree	Strongly agree	Strongly agree	Strongly agree	Strongly agree	Strongly agree	Agree	Agree	Neutral	Strongly agree
	Disagree	Disagree	Strongly agree	Strongly agree	Strongly agree	Strongly agree	Strongly agree	Strongly agree	Strongly agree	Strongly agree	Strongly agree	Strongly agree
	Neutral	Neutral	Strongly agree	Agree	Agree	Agree	Agree	Agree	Agree	Agree	Agree	Agree
	Strongly agree	Strongly agree	agree	Agree	Agree	Agree	Agree	Agree	Agree	Agree	Neutral	Agree
	Strongly agree	Strongly agree	agree	Strongly agree	Strongly agree	Strongly agree	Strongly agree	Strongly agree	Strongly agree	Strongly agree	Neutral	Neutral
	Disagree	Disagree	Strongly agree	Strongly agree	Strongly agree	Strongly agree	Strongly agree	Strongly agree	Strongly agree	Strongly agree	Neutral	Strongly agree
	Disagree	Disagree	Strongly agree	Strongly agree	Strongly agree	Strongly agree	Strongly agree	Strongly agree	Strongly agree	Strongly agree	Neutral	Strongly agree
	Agree	Strongly agree	Strongly agree	Agree	Agree	Strongly agree	Strongly agree	Strongly agree	Strongly agree	Strongly agree	Strongly agree	Strongly agree
	Disagree	Disagree	agree	Agree	Agree	Strongly agree	Agree	Agree	Agree	Agree	Neutral	Agree
	Disagree	Disagree	Strongly agree	Strongly agree	Strongly agree	Strongly agree	Strongly agree	Strongly agree	Strongly agree	Strongly agree	Neutral	Strongly agree
	Disagree	Disagree	Strongly agree	Strongly agree	Strongly agree	Strongly agree	Strongly agree	Strongly agree	Strongly agree	Strongly agree	Agree	Strongly agree
	Disagree	Disagree	agree	Strongly agree	Agree	Agree	Agree	Agree	Agree	Agree	Neutral	Strongly agree
	Disagree	Disagree	agree	Agree	Agree	Agree	Agree	Agree	Neutral	Neutral	Neutral	Agree
	Disagree	Disagree	agree	Agree	Disagree	Agree	Agree	Agree	Agree	Agree	Neutral	Neutral
	Disagree	Disagree	Strongly agree	Agree	Agree	Strongly agree	Agree	Agree	Strongly agree	Strongly agree	Agree	Strongly agree
	Neutral	Neutral	Neutral	Neutral	Agree	Strongly agree	Strongly agree	Agree	Strongly agree	Strongly agree	Strongly disagree	Agree
	Disagree	Disagree	Neutral	Agree	Disagree	Agree	Agree	Neutral	Agree	Agree	Agree	Agree
	Disagree	Disagree	agree	Agree	Agree	Agree	Agree	Agree	Agree	Agree	Agree	Neutral
	Disagree	Disagree	Strongly agree	Strongly agree	Strongly agree	Strongly agree	Strongly agree	Strongly agree	Strongly agree	Strongly agree	Strongly agree	Strongly agree
	Neutral	Neutral	agree	Strongly agree	Strongly agree	Agree	Strongly agree	Strongly agree	Strongly agree	Strongly agree	Neutral	Strongly agree
	Agree	Strongly agree	Neutral	Agree	Neutral	Agree	Neutral	Neutral	Agree	Agree	Neutral	Agree
	Disagree	Disagree	agree	Strongly agree	Agree	Agree	Agree	Agree	Strongly agree	Strongly agree	Neutral	Agree
	Disagree	Disagree	Strongly agree	Strongly agree	Strongly agree	Strongly agree	Strongly agree	Strongly agree	Strongly agree	Strongly agree	Strongly agree	Strongly agree
	Agree	Strongly agree	Strongly agree	Disagree	Strongly disagree	Disagree	Disagree	Disagree	Disagree	Disagree	Strongly disagree	Agree
	Neutral	Neutral	Strongly agree	Agree	Agree	Agree	Agree	Agree	Agree	Agree	Agree	Agree
	Neutral	Neutral	agree	Agree	Agree	Agree	Strongly agree	Strongly agree	Agree	Agree	Agree	Agree
	Agree	Strongly agree	Strongly agree	Strongly agree	Strongly agree	Strongly agree	Strongly agree	Strongly agree	Agree	Agree	Neutral	Strongly agree
	Disagree	Disagree	agree	Agree	Agree	Agree	Agree	Agree	Agree	Agree	Agree	Agree
	Disagree	Disagree	agree	Agree	Agree	Agree	Agree	Agree	Agree	Agree	Neutral	Agree
	Disagree	Disagree	Strongly agree	Strongly agree	Strongly agree	Strongly agree	Strongly agree	Strongly agree	Strongly agree	Strongly agree	Agree	Strongly agree
	Disagree	Disagree	agree	Agree	Neutral	Agree	Agree	Agree	Agree	Agree	Neutral	Agree
	Disagree	Disagree	Strongly agree	Strongly agree	Agree	Agree	Agree	Strongly agree	Strongly agree	Strongly agree	Agree	Strongly agree
	Agree	Strongly agree	agree	Strongly agree	Strongly agree	Strongly agree	Strongly agree	Strongly agree	Disagree	Disagree	Strongly agree	Strongly agree
	Disagree	Disagree	Strongly agree	Strongly agree	Strongly agree	Strongly agree	Strongly agree	Strongly agree	Strongly agree	Strongly agree	Strongly agree	Strongly agree
	Disagree	Disagree	Strongly agree	Strongly agree	Agree	Agree	Agree	Strongly agree	Strongly agree	Strongly agree	Agree	Strongly agree
	Strongly agree	Strongly agree	Strongly agree	Strongly agree	Strongly agree	Strongly agree	Strongly agree	Strongly agree	Agree	Agree	Neutral	Strongly agree
	Strongly agree	Strongly agree	Strongly agree	Strongly agree	Strongly agree	Strongly agree	Strongly agree	Strongly agree	Strongly agree	Strongly agree	Neutral	Strongly agree
	Strongly agree	Strongly agree	Strongly agree	Strongly agree	Strongly agree	Strongly agree	Strongly agree	Strongly agree	Strongly agree	Strongly agree	Neutral	Strongly agree
	Neutral	Neutral	Strongly agree	Strongly agree	Strongly agree	Strongly agree	Strongly agree	Strongly agree	Strongly agree	Strongly agree	Neutral	Agree
	Disagree	Disagree	Neutral	Neutral	Agree	Strongly agree	Neutral	Neutral	Neutral	Neutral	Neutral	Strongly agree
	Disagree	Disagree	Neutral	Agree	Agree	Strongly agree	Strongly agree	Agree	Strongly agree	Strongly agree	Neutral	Strongly agree
	Disagree	Disagree	agree	Agree	Neutral	Agree	Agree	Agree	Agree	Agree	Neutral	Neutral
	Disagree	Disagree	agree	Agree	Agree	Agree	Agree	Agree	Agree	Agree	Agree	Agree
	Neutral	Neutral	Neutral	Agree	Agree	Agree	Agree	Agree	Agree	Agree	Disagree	Agree
	Strongly agree	Strongly agree	agree	Agree	Agree	Agree	Agree	Strongly agree	Agree	Agree	Agree	Agree
	Strongly agree	Strongly agree	agree	Agree	Neutral	Agree	Agree	Neutral	Agree	Agree	Agree	Agree
	Neutral	Neutral	Neutral	Agree	Strongly agree	Agree	Agree	Agree	Agree	Agree	Neutral	Neutral
	Disagree	Disagree	Strongly agree	Strongly agree	Disagree	Disagree	Disagree	Agree	Neutral	Neutral	Disagree	Neutral
	Neutral	Neutral	agree	Agree	Agree	Agree	Agree	Agree	Agree	Agree	Agree	Strongly agree
	Disagree	Disagree	Disgree	Agree	Agree	Agree	Agree	Agree	Agree	Agree	Neutral	Neutral
	Neutral	Neutral	Neutral	Agree	Agree	Strongly agree	Agree	Agree	Agree	Agree	Agree	Agree
	Neutral	Neutral	agree	Strongly agree	Strongly agree	Agree	Strongly agree	Strongly agree	Strongly agree	Strongly agree	Neutral	Strongly agree
	Agree	Strongly agree	agree	Agree	Agree	Agree	Agree	Strongly agree	Agree	Agree	Agree	Agree
	Disagree	Disagree	Neutral	Agree	Disagree	Disagree	Agree	Neutral	Strongly agree	Strongly agree	Agree	Agree
	Neutral	Neutral	agree	Agree	Agree	Agree	Agree	Agree	Agree	Agree	Agree	Agree
	Neutral	Neutral	agree	Agree	Agree	Strongly agree	Strongly disagree	Agree	Strongly agree	Strongly agree	Neutral	Strongly agree
	Disagree	Disagree	agree	Agree	Agree	Agree	Agree	Agree	Agree	Agree	Neutral	Strongly agree
	Disagree	Disagree	agree	Agree	Agree	Agree	Agree	Agree	Agree	Agree	Agree	Agree
	Disagree	Disagree	Neutral	Disagree	Disagree	Agree	Agree	Disagree	Disagree	Disagree	Disagree	Disagree
	Neutral	Neutral	Strongly agree	Agree	Agree	Strongly agree	Agree	Strongly agree	Agree	Agree	Neutral	Strongly agree
	Neutral	Neutral	Strongly agree	Strongly agree	Strongly agree	Strongly agree	Strongly agree	Strongly agree	Agree	Agree	Agree	Agree
	Disagree	Disagree	Neutral	Neutral	Neutral	Agree	Disagree	Agree	Agree	Agree	Disagree	Neutral
	Disagree	Disagree	Strongly agree	Strongly agree	Neutral	Strongly agree	Agree	Agree	Agree	Agree	Neutral	Agree
	Neutral	Neutral	Strongly agree	Agree	Disagree	Agree	Agree	Neutral	Agree	Agree	Neutral	Agree
	Disagree	Disagree	Strongly agree	Strongly agree	Agree	Neutral	Neutral	Neutral	Agree	Agree	Neutral	Strongly agree
	Disagree	Disagree	Strongly agree	Strongly agree	Strongly agree	Strongly agree	Strongly agree	Strongly agree	Strongly agree	Strongly agree	Strongly agree	Strongly agree
	Disagree	Disagree	Disgree	Disagree	Disagree	Disagree	Disagree	Disagree	Disagree	Disagree	Disagree	Disagree
	Disagree	Disagree	agree	Neutral	Neutral	Agree	Agree	Agree	Agree	Agree	Neutral	Neutral
	Disagree	Disagree	agree	Agree	Neutral	Agree	Agree	Neutral	Agree	Agree	Agree	Agree
	Disagree	Disagree	agree	Agree	Agree	Agree	Agree	Agree	Agree	Agree	Agree	Agree
	Disagree	Disagree	agree	Strongly agree	Strongly agree	Strongly agree	Strongly agree	Strongly agree	Strongly agree	Strongly agree	Disagree	Strongly agree
	Agree	Strongly agree	Strongly agree	Strongly agree	Strongly agree	Strongly agree	Strongly agree	Strongly agree	Strongly agree	Strongly agree	Neutral	Strongly agree
	Disagree	Disagree	Strongly agree	Agree	Agree	Strongly agree	Strongly agree	Strongly agree	Strongly agree	Strongly agree	Neutral	Strongly agree
	Agree	Strongly agree	Neutral	Neutral	Neutral	Neutral	Neutral	Agree	Neutral	Neutral	Neutral	Disagree
	Neutral	Neutral	agree	Agree	Neutral	Agree	Agree	Agree	Agree	Agree	Agree	Neutral
	Disagree	Disagree	agree	Agree	Neutral	Agree	Agree	Agree	Agree	Agree	Agree	Strongly agree
	Neutral	Neutral	Neutral	Strongly agree	Strongly agree	Strongly agree	Strongly agree	Strongly agree	Agree	Agree	Neutral	Strongly agree
	Disagree	Disagree	agree	Agree	Agree	Agree	Agree	Agree	Agree	Agree	Neutral	Agree
	Disagree	Disagree	Strongly agree	Strongly agree	Strongly agree	Strongly agree	Strongly agree	Strongly agree	Agree	Agree	Agree	Agree
	Neutral	Neutral	agree	Agree	Agree	Agree	Agree	Strongly agree	Agree	Agree	Neutral	Agree
	Neutral	Neutral	agree	Neutral	Neutral	Neutral	Neutral	Agree	Agree	Agree	Neutral	Agree
	Disagree	Disagree	Strongly agree	Strongly agree	Agree	Agree	Agree	Agree	Agree	Agree	Neutral	Agree
	Disagree	Disagree	agree	Agree	Agree	Agree	Agree	Agree	Agree	Agree	Agree	Agree
	Agree	Strongly agree	Strongly agree	Strongly agree	Strongly agree	Strongly agree	Strongly agree	Strongly agree	Strongly agree	Strongly agree	Neutral	Strongly agree
	Disagree	Disagree	agree	Agree	Agree	Agree	Neutral	Agree	Agree	Agree	Agree	Agree
	Disagree	Disagree	Strongly agree	Agree	Neutral	Strongly agree	Strongly agree	Strongly agree	Neutral	Neutral	Agree	Agree
	Disagree	Disagree	Strongly agree	Strongly agree	Strongly agree	Strongly agree	Strongly agree	Strongly agree	Strongly agree	Strongly agree	Neutral	Strongly agree
	Neutral	Neutral	agree	Strongly agree	Agree	Agree	Agree	Agree	Agree	Agree	Disagree	Agree
	Agree	Strongly agree	agree	Agree	Neutral	Strongly agree	Agree	Agree	Strongly agree	Strongly agree	Neutral	Strongly agree
	Disagree	Disagree	agree	Agree	Strongly disagree	Agree	Agree	Agree	Agree	Agree	Neutral	Agree
	Disagree	Disagree	agree	Strongly agree	Agree	Agree	Agree	Agree	Strongly agree	Strongly agree	Neutral	Strongly agree
	Agree	Strongly agree	Strongly agree	Strongly agree	Strongly agree	Strongly agree	Strongly agree	Strongly agree	Strongly agree	Strongly agree	Neutral	Strongly agree
	Disagree	Disagree	Strongly agree	Strongly agree	Strongly agree	Strongly agree	Strongly agree	Strongly agree	Strongly agree	Strongly agree	Agree	Strongly agree
	Disagree	Disagree	Strongly agree	Strongly agree	Strongly agree	Strongly agree	Strongly agree	Strongly agree	Strongly agree	Strongly agree	Agree	Agree
	Disagree	Disagree	agree	Agree	Agree	Agree	Agree	Neutral	Agree	Agree	Neutral	Agree
	Agree	Strongly agree	agree	Agree	Neutral	Strongly agree	Strongly agree	Agree	Strongly agree	Strongly agree	Agree	Agree
	Disagree	Disagree	agree	Agree	Agree	Agree	Agree	Agree	Strongly agree	Strongly agree	Neutral	Agree
	Disagree	Disagree	Neutral	Neutral	Neutral	Neutral	Neutral	Neutral	Neutral	Neutral	Disagree	Neutral
	Disagree	Disagree	agree	Agree	Disagree	Agree	Agree	Agree	Agree	Agree	Disagree	Agree
	Disagree	Disagree	agree	Agree	Agree	Agree	Agree	Agree	Agree	Agree	Agree	Agree
	Neutral	Neutral	Strongly agree	Strongly agree	Strongly agree	Strongly agree	Strongly agree	Strongly agree	Strongly agree	Strongly agree	Neutral	Strongly agree
	Disagree	Disagree	Strongly agree	Strongly agree	Neutral	Agree	Neutral	Agree	Agree	Agree	Disagree	Agree
	Disagree	Disagree	Strongly agree	Strongly agree	Strongly agree	Strongly agree	Strongly agree	Strongly agree	Agree	Agree	Neutral	Agree
	Agree	Strongly agree	Strongly agree	Strongly agree	Strongly agree	Strongly agree	Strongly agree	Strongly agree	Agree	Agree	Disagree	Agree
	Neutral	Neutral	agree	Agree	Agree	Agree	Agree	Neutral	Agree	Agree	Neutral	Agree
	Disagree	Disagree	Strongly agree	Strongly agree	Neutral	Strongly agree	Agree	Agree	Agree	Agree	Neutral	Agree
	Disagree	Disagree	Strongly agree	Strongly agree	Strongly agree	Strongly agree	Strongly agree	Strongly agree	Strongly agree	Strongly agree	Strongly agree	Strongly agree
	Disagree	Disagree	Neutral	Neutral	Neutral	Agree	Neutral	Neutral	Agree	Agree	Agree	Neutral
	Disagree	Disagree	Neutral	Agree	Disagree	Neutral	Neutral	Neutral	Agree	Agree	Neutral	Neutral
	Neutral	Neutral	Strongly agree	Strongly agree	Agree	Agree	Agree	Agree	Agree	Agree	Agree	Agree
	Agree	Strongly agree	Strongly agree	Strongly agree	Agree	Strongly agree	Strongly agree	Strongly agree	Strongly agree	Strongly agree	Agree	Strongly agree
	Neutral	Neutral	Strongly agree	Strongly agree	Strongly agree	Strongly agree	Strongly agree	Strongly agree	Strongly agree	Strongly agree	Agree	Agree
	Disagree	Disagree	Strongly agree	Strongly agree	Strongly agree	Strongly agree	Strongly agree	Strongly agree	Strongly agree	Strongly agree	Disagree	Strongly agree
	Neutral	Neutral	agree	Strongly agree	Strongly agree	Agree	Agree	Agree	Agree	Agree	Agree	Agree
	Disagree	Disagree	agree	Agree	Agree	Agree	Agree	Agree	Agree	Agree	Neutral	Agree
	Agree	Strongly agree	Strongly agree	Strongly agree	Strongly agree	Strongly agree	Strongly agree	Strongly agree	Agree	Agree	Agree	Strongly agree
	Disagree	Disagree	agree	Agree	Neutral	Neutral	Neutral	Neutral	Disagree	Disagree	Disagree	Disagree
	Agree	Strongly agree	Neutral	Agree	Agree	Strongly agree	Strongly agree	Strongly agree	Agree	Agree	Strongly agree	Agree
	Disagree	Disagree	Strongly agree	Strongly agree	Neutral	Strongly agree	Strongly agree	Strongly agree	Strongly agree	Strongly agree	Agree	Strongly agree
	Disagree	Disagree	agree	Neutral	Neutral	Strongly agree	Agree	Strongly agree	Strongly agree	Strongly agree	Agree	Agree
	Disagree	Disagree	Strongly disagree	Strongly disgree	Agree	Agree	Agree	Agree	Agree	Agree	Disagree	Strongly agree
	Agree	Strongly agree	agree	Agree	Agree	Disagree	Neutral	Strongly agree	Strongly agree	Strongly agree	Disagree	Strongly agree
	Disagree	Disagree	agree	Strongly agree	Agree	Strongly agree	Agree	Agree	Strongly agree	Strongly agree	Agree	Strongly agree
	Agree	Strongly agree	Strongly agree	Strongly agree	Strongly agree	Strongly agree	Strongly agree	Strongly agree	Strongly agree	Strongly agree	Strongly agree	Strongly agree
	Disagree	Disagree	agree	Agree	Agree	Agree	Agree	Agree	Agree	Agree	Agree	Agree
	Agree	Strongly agree	Strongly agree	Strongly agree	Strongly agree	Strongly agree	Strongly agree	Strongly agree	Agree	Agree	Neutral	Strongly agree
	Agree	Strongly agree	Strongly agree	Strongly agree	Strongly agree	Strongly agree	Strongly agree	Strongly agree	Strongly agree	Strongly agree	Strongly agree	Strongly agree
	Agree	Strongly agree	agree	Agree	Agree	Agree	Agree	Agree	Agree	Agree	Neutral	Agree
	Disagree	Disagree	agree	Agree	Agree	Agree	Agree	Agree	Agree	Agree	Neutral	Agree
	Disagree	Disagree	Strongly agree	Agree	Neutral	Agree	Neutral	Agree	Agree	Agree	Agree	Agree
	Disagree	Disagree	Strongly agree	Strongly agree	Strongly agree	Strongly agree	Agree	Agree	Agree	Agree	Agree	Strongly agree
	Disagree	Disagree	Strongly agree	Strongly agree	Agree	Agree	Agree	Strongly agree	Agree	Agree	Agree	Agree
	Disagree	Disagree	Strongly agree	Strongly agree	Agree	Agree	Agree	Strongly agree	Agree	Agree	Agree	Agree
	Agree	Strongly agree	Strongly agree	Strongly agree	Strongly agree	Strongly agree	Strongly agree	Strongly agree	Strongly agree	Strongly agree	Neutral	Strongly agree
	Neutral	Neutral	agree	Agree	Disagree	Agree	Agree	Agree	Agree	Agree	Agree	Agree
	Disagree	Disagree	agree	Agree	Strongly agree	Strongly agree	Agree	Strongly agree	Strongly agree	Strongly agree	Strongly agree	Agree
	Neutral	Neutral	Strongly agree	Strongly agree	Agree	Strongly agree	Strongly agree	Strongly agree	Strongly agree	Strongly agree	Neutral	Strongly agree
	Disagree	Disagree	Strongly agree	Strongly agree	Agree	Strongly agree	Strongly agree	Strongly agree	Strongly agree	Strongly agree	Neutral	Strongly agree
	Disagree	Disagree	Strongly agree	Strongly agree	Strongly agree	Strongly agree	Strongly agree	Strongly agree	Strongly agree	Strongly agree	Agree	Strongly agree
	Neutral	Neutral	agree	Agree	Neutral	Agree	Agree	Neutral	Agree	Agree	Neutral	Neutral
	Disagree	Disagree	Strongly agree	Strongly agree	Agree	Strongly agree	Strongly agree	Strongly agree	Neutral	Neutral	Neutral	Neutral
	Disagree	Disagree	Strongly agree	Strongly agree	Neutral	Strongly agree	Strongly agree	Strongly agree	Agree	Agree	Neutral	Strongly agree
	Neutral	Neutral	Strongly agree	Strongly agree	Agree	Agree	Agree	Agree	Agree	Agree	Agree	Agree
	Disagree	Disagree	Strongly agree	Strongly agree	Strongly agree	Agree	Agree	Agree	Strongly agree	Strongly agree	Neutral	Strongly agree
	Disagree	Disagree	Strongly agree	Strongly agree	Agree	Agree	Strongly agree	Strongly agree	Strongly agree	Strongly agree	Neutral	Strongly agree
	Disagree	Disagree	Strongly agree	Strongly agree	Strongly agree	Strongly agree	Agree	Agree	Neutral	Neutral	Agree	Agree
	Disagree	Disagree	agree	Strongly agree	Strongly agree	Strongly agree	Agree	Strongly agree	Strongly agree	Strongly agree	Agree	Strongly agree
	Neutral	Neutral	Strongly agree	Strongly agree	Neutral	Strongly agree	Strongly agree	Strongly agree	Strongly agree	Strongly agree	Strongly disagree	Strongly agree
	Neutral	Neutral	Strongly agree	Strongly agree	Strongly agree	Strongly agree	Strongly agree	Strongly agree	Strongly agree	Strongly agree	Agree	Strongly agree
	Neutral	Neutral	Strongly agree	Strongly agree	Strongly agree	Strongly agree	Strongly agree	Strongly agree	Strongly agree	Strongly agree	Strongly agree	Strongly agree
	Disagree	Disagree	agree	Agree	Agree	Agree	Agree	Agree	Agree	Agree	Neutral	Agree
	Neutral	Neutral	agree	Agree	Agree	Agree	Agree	Agree	Agree	Agree	Agree	Agree
	Disagree	Disagree	Strongly agree	Strongly agree	Neutral	Agree	Strongly agree	Strongly agree	Strongly agree	Strongly agree	Neutral	Strongly agree
	Disagree	Disagree	Strongly agree	Strongly agree	Strongly agree	Strongly agree	Strongly agree	Strongly agree	Agree	Agree	Neutral	Agree
	Disagree	Disagree	Strongly agree	Strongly agree	Strongly agree	Strongly agree	Strongly agree	Strongly agree	Strongly agree	Strongly agree	Neutral	Strongly agree
	Disagree	Disagree	agree	Agree	Neutral	Agree	Agree	Agree	Agree	Agree	Neutral	Agree
	Neutral	Neutral	agree	Strongly agree	Strongly agree	Strongly agree	Strongly agree	Strongly agree	Strongly agree	Strongly agree	Disagree	Neutral
	Disagree	Disagree	Neutral	Agree	Neutral	Agree	Neutral	Agree	Agree	Agree	Neutral	Agree
	Disagree	Disagree	Neutral	Neutral	Neutral	Neutral	Neutral	Neutral	Neutral	Neutral	Neutral	Neutral
	Agree	Strongly agree	agree	Strongly agree	Strongly disagree	Strongly agree	Agree	Agree	Strongly agree	Strongly agree	Strongly disagree	Strongly agree
	Disagree	Disagree	agree	Neutral	Neutral	Agree	Agree	Neutral	Neutral	Neutral	Neutral	Neutral
	Agree	Strongly agree	Strongly agree	Strongly agree	Strongly agree	Strongly agree	Strongly agree	Strongly agree	Strongly agree	Strongly agree	Strongly agree	Strongly agree
	Agree	Strongly agree	Strongly agree	Strongly agree	Strongly agree	Strongly agree	Strongly agree	Strongly agree	Strongly agree	Strongly agree	Strongly agree	Strongly agree
	Agree	Strongly agree	Strongly agree	Strongly agree	Strongly agree	Strongly agree	Strongly agree	Strongly agree	Strongly agree	Strongly agree	Neutral	Strongly agree
	Neutral	Neutral	Neutral	Neutral	Neutral	Disagree	Disagree	Disagree	Agree	Agree	Disagree	Agree
	Disagree	Disagree	Strongly agree	Strongly agree	Strongly agree	Strongly agree	Strongly agree	Strongly agree	Strongly agree	Strongly agree	Neutral	Strongly agree
	Agree	Strongly agree	Strongly agree	Strongly agree	Strongly agree	Strongly agree	Strongly agree	Strongly agree	Strongly agree	Strongly agree	Agree	Strongly agree
	Neutral	Neutral	Strongly agree	Disagree	Strongly agree	Strongly agree	Strongly agree	Strongly agree	Strongly agree	Strongly agree	Agree	Strongly agree
	Neutral	Neutral	agree	Agree	Agree	Agree	Agree	Agree	Neutral	Neutral	Neutral	Agree
	Neutral	Neutral	agree	Agree	Neutral	Agree	Agree	Agree	Agree	Agree	Agree	Agree
	Neutral	Neutral	agree	Agree	Agree	Agree	Agree	Agree	Agree	Agree	Agree	Strongly agree
	Disagree	Disagree	agree	Agree	Agree	Agree	Agree	Strongly agree	Agree	Agree	Agree	Agree
	Disagree	Disagree	Strongly agree	Strongly agree	Strongly disagree	Agree	Strongly agree	Strongly agree	Agree	Agree	Agree	Strongly agree
	Neutral	Neutral	agree	Strongly agree	Strongly agree	Strongly agree	Strongly agree	Strongly agree	Strongly agree	Strongly agree	Strongly disagree	Strongly agree
	Disagree	Disagree	Strongly agree	Strongly agree	Agree	Agree	Neutral	Neutral	Agree	Agree	Neutral	Agree
	Neutral	Neutral	Strongly agree	Strongly agree	Agree	Strongly agree	Agree	Agree	Strongly agree	Strongly agree	Agree	Agree
	Neutral	Neutral	Strongly agree	Strongly agree	Agree	Strongly agree	Agree	Agree	Strongly agree	Strongly agree	Agree	Agree
	Disagree	Disagree	agree	Agree	Agree	Agree	Neutral	Neutral	Neutral	Neutral	Neutral	Neutral
	Disagree	Disagree	agree	Strongly agree	Neutral	Agree	Strongly agree	Strongly agree	Agree	Agree	Agree	Strongly agree
	Disagree	Disagree	Strongly agree	Strongly agree	Strongly agree	Strongly agree	Strongly agree	Strongly agree	Agree	Agree	Agree	Strongly agree
	Disagree	Disagree	agree	Agree	Neutral	Agree	Agree	Agree	Agree	Agree	Neutral	Agree
	Agree	Strongly agree	Strongly agree	Strongly agree	Strongly agree	Strongly agree	Strongly agree	Strongly agree	Agree	Agree	Neutral	Strongly agree
	Agree	Strongly agree	Strongly agree	Strongly agree	Strongly agree	Strongly agree	Strongly agree	Strongly agree	Agree	Agree	Neutral	Strongly agree
	Disagree	Disagree	Strongly agree	Agree	Neutral	Strongly agree	Agree	Strongly agree	Strongly agree	Strongly agree	Agree	Strongly agree
	Agree	Strongly agree	agree	Agree	Strongly agree	Strongly agree	Strongly agree	Strongly agree	Agree	Agree	Agree	Strongly agree
	Agree	Strongly agree	Strongly agree	Strongly agree	Agree	Strongly agree	Agree	Agree	Agree	Agree	Neutral	Agree
	Neutral	Neutral	agree	Agree	Neutral	Agree	Agree	Agree	Agree	Agree	Disagree	Neutral
	Disagree	Disagree	Strongly agree	Strongly agree	Strongly agree	Strongly agree	Strongly agree	Strongly agree	Strongly agree	Strongly agree	Agree	Strongly agree
	Neutral	Neutral	Neutral	Agree	Agree	Strongly agree	Strongly agree	Strongly agree	Agree	Agree	Neutral	Agree
	Neutral	Neutral	agree	Agree	Agree	Strongly agree	Disagree	Agree	Strongly agree	Strongly agree	Agree	Strongly agree
	Disagree	Disagree	Strongly agree	Strongly agree	Strongly agree	Strongly agree	Strongly agree	Strongly agree	Strongly agree	Strongly agree	Agree	Strongly agree
	Disagree	Disagree	agree	Agree	Neutral	Agree	Agree	Agree	Agree	Agree	Neutral	Agree
	Disagree	Disagree	agree	Agree	Strongly agree	Strongly agree	Agree	Agree	Strongly agree	Strongly agree	Agree	Strongly agree
	Disagree	Disagree	Strongly agree	Strongly agree	Strongly agree	Strongly agree	Strongly agree	Strongly agree	Strongly agree	Strongly agree	Agree	Strongly agree
	Neutral	Neutral	Strongly agree	Strongly agree	Agree	Strongly agree	Strongly agree	Strongly agree	Strongly agree	Strongly agree	Strongly agree	Strongly agree
	Disagree	Disagree	Strongly agree	Strongly agree	Strongly agree	Strongly agree	Strongly agree	Agree	Strongly agree	Strongly agree	Agree	Strongly agree
	Disagree	Disagree	agree	Strongly agree	Agree	Strongly agree	Strongly agree	Strongly agree	Agree	Agree	Neutral	Agree
	Disagree	Disagree	Strongly agree	Strongly agree	Strongly agree	Strongly agree	Agree	Strongly agree	Strongly agree	Strongly agree	Agree	Agree
	Neutral	Neutral	Strongly agree	Strongly agree	Strongly agree	Strongly agree	Strongly agree	Strongly agree	Strongly agree	Strongly agree	Strongly agree	Strongly agree
	Neutral	Neutral	Strongly agree	Strongly agree	Strongly agree	Agree	Agree	Agree	Agree	Agree	Neutral	Agree
	Disagree	Disagree	Neutral	Agree	Strongly agree	Agree	Strongly agree	Agree	Strongly agree	Strongly agree	Neutral	Agree
	Neutral	Neutral	agree	Agree	Agree	Strongly agree	Agree	Agree	Agree	Agree	Agree	Strongly agree
	Agree	Strongly agree	Strongly agree	Strongly agree	Strongly agree	Strongly agree	Strongly agree	Strongly agree	Strongly agree	Strongly agree	Agree	Strongly agree
	Disagree	Disagree	Neutral	Neutral	Neutral	Neutral	Neutral	Neutral	Neutral	Neutral	Neutral	Neutral
	Disagree	Disagree	agree	Agree	Agree	Agree	Agree	Agree	Agree	Agree	Neutral	Agree
	Disagree	Disagree	Strongly agree	Strongly agree	Agree	Agree	Agree	Agree	Agree	Agree	Neutral	Agree
	Disagree	Disagree	Strongly agree	Strongly agree	Agree	Agree	Agree	Agree	Agree	Agree	Neutral	Strongly agree
	Disagree	Disagree	agree	Agree	Disagree	Agree	Neutral	Agree	Agree	Agree	Neutral	Agree
	Disagree	Disagree	Strongly agree	Strongly agree	Strongly agree	Strongly agree	Strongly agree	Strongly agree	Strongly agree	Strongly agree	Neutral	Strongly agree
	Disagree	Disagree	Strongly agree	Strongly agree	Strongly agree	Strongly agree	Strongly agree	Strongly agree	Strongly agree	Strongly agree	Strongly agree	Strongly agree
	Disagree	Disagree	Strongly agree	Strongly agree	Strongly agree	Strongly agree	Strongly agree	Strongly agree	Agree	Agree	Neutral	Agree
	Disagree	Disagree	Strongly agree	Strongly agree	Strongly agree	Strongly agree	Strongly agree	Strongly agree	Agree	Agree	Neutral	Agree
	Agree	Strongly agree	Strongly agree	Strongly agree	Strongly agree	Strongly agree	Strongly agree	Strongly agree	Strongly agree	Strongly agree	Neutral	Strongly agree
	Neutral	Neutral	agree	Agree	Neutral	Agree	Agree	Agree	Agree	Agree	Neutral	Agree
	Disagree	Disagree	Strongly agree	Strongly agree	Strongly agree	Strongly agree	Strongly agree	Strongly agree	Strongly agree	Strongly agree	Agree	Agree
	Agree	Strongly agree	agree	Agree	Agree	Agree	Agree	Agree	Agree	Agree	Neutral	Agree
	Agree	Strongly agree	agree	Agree	Agree	Strongly agree	Agree	Strongly agree	Neutral	Neutral	Agree	Strongly agree
	Disagree	Disagree	Neutral	Neutral	Neutral	Agree	Neutral	Agree	Agree	Agree	Neutral	Neutral
	Disagree	Disagree	agree	Agree	Agree	Agree	Agree	Agree	Agree	Agree	Neutral	Agree
	Disagree	Disagree	Strongly agree	Strongly agree	Agree	Agree	Agree	Agree	Neutral	Neutral	Neutral	Agree
	Agree	Strongly agree	agree	Neutral	Agree	Strongly agree	Strongly agree	Strongly agree	Strongly agree	Strongly agree	Strongly agree	Strongly agree
	Disagree	Disagree	agree	Agree	Agree	Agree	Agree	Agree	Agree	Agree	Agree	Agree
	Neutral	Neutral	agree	Strongly agree	Strongly agree	Strongly agree	Agree	Agree	Agree	Agree	Neutral	Strongly agree
	Disagree	Disagree	agree	Agree	Neutral	Strongly agree	Strongly agree	Strongly agree	Strongly agree	Strongly agree	Neutral	Neutral
	Disagree	Disagree	Strongly agree	Strongly agree	Strongly agree	Strongly agree	Strongly agree	Strongly agree	Agree	Agree	Neutral	Agree
	Disagree	Disagree	Strongly agree	Strongly agree	Strongly agree	Strongly agree	Strongly agree	Strongly agree	Strongly agree	Strongly agree	Strongly agree	Strongly agree
	Neutral	Neutral	agree	Agree	Agree	Strongly agree	Agree	Agree	Agree	Agree	Neutral	Agree
	Disagree	Disagree	agree	Agree	Agree	Strongly agree	Strongly agree	Strongly agree	Strongly agree	Strongly agree	Agree	Strongly agree
	Agree	Strongly agree	Neutral	Neutral	Neutral	Neutral	Neutral	Neutral	Neutral	Neutral	Neutral	Neutral
	Neutral	Neutral	Strongly agree	Strongly agree	Strongly agree	Strongly agree	Agree	Agree	Agree	Agree	Neutral	Agree
	Disagree	Disagree	agree	Neutral	Agree	Agree	Agree	Agree	Agree	Agree	Neutral	Agree
	Agree	Strongly agree	Strongly agree	Agree	Agree	Agree	Neutral	Agree	Strongly agree	Strongly agree	Agree	Agree
	Disagree	Disagree	Strongly agree	Strongly agree	Strongly agree	Strongly agree	Strongly agree	Strongly agree	Strongly agree	Strongly agree	Disagree	Strongly agree
	Disagree	Disagree	Strongly agree	Strongly agree	Agree	Agree	Strongly agree	Strongly agree	Strongly agree	Strongly agree	Agree	Strongly agree
	Disagree	Disagree	Strongly agree	Strongly agree	Strongly agree	Strongly agree	Strongly agree	Strongly agree	Strongly agree	Strongly agree	Neutral	Agree
	Agree	Strongly agree	Strongly agree	Strongly agree	Strongly agree	Strongly agree	Strongly agree	Strongly agree	Strongly agree	Strongly agree	Agree	Strongly agree
	Disagree	Disagree	Strongly agree	Strongly agree	Agree	Agree	Agree	Agree	Agree	Agree	Neutral	Agree
	Disagree	Disagree	agree	Agree	Agree	Agree	Agree	Agree	Agree	Agree	Agree	Agree
	Disagree	Disagree	Strongly agree	Strongly agree	Neutral	Neutral	Agree	Neutral	Disagree	Disagree	Disagree	Agree
	Agree	Strongly agree	Strongly agree	Strongly agree	Neutral	Agree	Agree	Strongly agree	Strongly agree	Strongly agree	Neutral	Strongly agree
	Disagree	Disagree	Strongly agree	Strongly agree	Agree	Agree	Agree	Agree	Agree	Agree	Agree	Agree
	Disagree	Disagree	Neutral	Agree	Disagree	Disagree	Disagree	Disagree	Neutral	Neutral	Neutral	Disagree
	Disagree	Disagree	Strongly agree	Agree	Neutral	Neutral	Neutral	Neutral	Neutral	Neutral	Agree	Agree
	Neutral	Neutral	agree	Agree	Agree	Agree	Neutral	Agree	Agree	Agree	Neutral	Agree
	Disagree	Disagree	Strongly agree	Agree	Strongly agree	Strongly agree	Strongly agree	Strongly agree	Strongly agree	Strongly agree	Strongly agree	Strongly agree
	Neutral	Neutral	Strongly agree	Strongly agree	Agree	Agree	Agree	Neutral	Agree	Agree	Neutral	Agree
	Disagree	Disagree	Strongly agree	Strongly agree	Strongly agree	Agree	Agree	Agree	Agree	Agree	Neutral	Agree
	Disagree	Disagree	Strongly agree	Strongly agree	Agree	Agree	Agree	Agree	Strongly agree	Strongly agree	Agree	Agree
	Disagree	Disagree	Strongly agree	Agree	Neutral	Agree	Neutral	Agree	Agree	Agree	Disagree	Agree
	Disagree	Disagree	agree	Agree	Agree	Agree	Agree	Agree	Agree	Agree	Agree	Strongly agree
	Agree	Strongly agree	agree	Agree	Agree	Agree	Disagree	Agree	Agree	Agree	Neutral	Agree
	Disagree	Disagree	agree	Agree	Disagree	Strongly agree	Strongly agree	Strongly agree	Agree	Agree	Neutral	Agree
	Agree	Strongly agree	Strongly agree	Strongly agree	Agree	Strongly agree	Strongly agree	Strongly agree	Strongly agree	Strongly agree	Neutral	Strongly agree
	Disagree	Disagree	Strongly agree	Strongly agree	Agree	Strongly agree	Agree	Strongly agree	Strongly agree	Strongly agree	Agree	Strongly agree
	Disagree	Disagree	Strongly agree	Strongly agree	Agree	Agree	Agree	Agree	Agree	Agree	Agree	Agree
	Disagree	Disagree	agree	Agree	Agree	Neutral	Strongly agree	Strongly agree	Neutral	Neutral	Neutral	Agree
	Disagree	Disagree	Strongly agree	Strongly agree	Strongly agree	Strongly agree	Strongly agree	Strongly agree	Strongly agree	Strongly agree	Neutral	Strongly agree
	Neutral	Neutral	Strongly agree	Strongly agree	Strongly agree	Strongly agree	Agree	Agree	Agree	Agree	Agree	Agree
	Neutral	Neutral	Strongly agree	Agree	Neutral	Agree	Disagree	Agree	Disagree	Disagree	Neutral	Strongly agree
	Disagree	Disagree	agree	Agree	Agree	Strongly agree	Agree	Neutral	Agree	Agree	Agree	Agree
	Disagree	Disagree	agree	Agree	Disagree	Agree	Agree	Agree	Agree	Agree	Agree	Agree
	Disagree	Disagree	Strongly agree	Strongly agree	Agree	Agree	Agree	Neutral	Neutral	Neutral	Neutral	Neutral
	Disagree	Disagree	agree	Strongly agree	Neutral	Strongly agree	Agree	Strongly agree	Strongly agree	Strongly agree	Agree	Strongly agree
	Disagree	Disagree	agree	Agree	Neutral	Agree	Agree	Agree	Agree	Agree	Agree	Agree
	Disagree	Disagree	Neutral	Disagree	Strongly agree	Strongly disagree	Agree	Disagree	Strongly agree	Strongly agree	Agree	Agree
	Disagree	Disagree	Strongly agree	Strongly agree	Agree	Agree	Agree	Agree	Agree	Agree	Neutral	Strongly agree
	Agree	Strongly agree	Strongly agree	Strongly agree	Strongly agree	Strongly agree	Strongly agree	Strongly agree	Strongly agree	Strongly agree	Neutral	Strongly agree
	Disagree	Disagree	agree	Strongly agree	Strongly agree	Strongly agree	Agree	Agree	Agree	Agree	Neutral	Neutral
	Neutral	Neutral	Strongly agree	Strongly agree	Agree	Strongly agree	Strongly agree	Strongly agree	Strongly agree	Strongly agree	Agree	Strongly agree
	Disagree	Disagree	Strongly agree	Strongly agree	Agree	Strongly agree	Agree	Strongly agree	Agree	Agree	Strongly agree	Agree
	Neutral	Neutral	agree	Strongly agree	Strongly agree	Strongly agree	Agree	Agree	Agree	Agree	Neutral	Strongly agree
	Disagree	Disagree	Strongly agree	Strongly agree	Agree	Agree	Agree	Agree	Agree	Agree	Agree	Strongly agree
	Neutral	Neutral	agree	Agree	Neutral	Strongly agree	Strongly agree	Strongly agree	Strongly agree	Strongly agree	Agree	Agree
	Neutral	Neutral	Strongly agree	Strongly agree	Neutral	Strongly agree	Strongly agree	Strongly agree	Neutral	Neutral	Disagree	Strongly agree
	Neutral	Neutral	agree	Agree	Agree	Agree	Agree	Agree	Agree	Agree	Strongly agree	Agree
	Disagree	Disagree	agree	Agree	Neutral	Agree	Agree	Agree	Agree	Agree	Neutral	Agree
	Disagree	Disagree	agree	Agree	Agree	Strongly agree	Strongly agree	Agree	Strongly agree	Strongly agree	Neutral	Agree
	Neutral	Neutral	agree	Neutral	Neutral	Agree	Neutral	Agree	Disagree	Disagree	Neutral	Neutral
	Disagree	Disagree	agree	Strongly agree	Agree	Agree	Strongly agree	Agree	Agree	Agree	Neutral	Agree
	Neutral	Neutral	agree	Agree	Neutral	Agree	Neutral	Agree	Neutral	Neutral	Disagree	Agree
	Disagree	Disagree	Strongly disagree	Strongly disgree	Strongly disagree	Strongly disagree	Strongly disagree	Strongly disagree	Strongly disagree	Strongly disagree	Strongly disagree	Strongly agree
	Agree	Strongly agree	agree	Agree	Agree	Agree	Agree	Agree	Agree	Agree	Agree	Agree
	Agree	Strongly agree	Strongly agree	Strongly agree	Strongly agree	Strongly agree	Strongly agree	Agree	Strongly agree	Strongly agree	Agree	Strongly agree
	Disagree	Disagree	agree	Agree	Agree	Agree	Agree	Agree	Agree	Agree	Neutral	Neutral
	Disagree	Disagree	agree	Agree	Neutral	Agree	Disagree	Agree	Neutral	Neutral	Neutral	Agree
	Disagree	Disagree	agree	Agree	Agree	Strongly agree	Agree	Agree	Agree	Agree	Agree	Strongly agree
	Neutral	Neutral	agree	Agree	Agree	Agree	Agree	Agree	Agree	Agree	Neutral	Agree
	Disagree	Disagree	Strongly agree	Strongly agree	Neutral	Strongly agree	Agree	Agree	Strongly agree	Strongly agree	Neutral	Agree
	Neutral	Neutral	Strongly agree	Strongly agree	Neutral	Neutral	Disagree	Neutral	Neutral	Neutral	Strongly disagree	Strongly agree
	Agree	Strongly agree	agree	Agree	Agree	Strongly agree	Strongly agree	Strongly agree	Strongly agree	Strongly agree	Strongly agree	Strongly agree
	Disagree	Disagree	Neutral	Neutral	Neutral	Agree	Agree	Agree	Neutral	Neutral	Neutral	Agree
	Disagree	Disagree	Strongly agree	Strongly agree	Agree	Agree	Agree	Agree	Agree	Agree	Neutral	Agree
	Disagree	Disagree	Strongly agree	Strongly agree	Strongly agree	Strongly agree	Strongly agree	Agree	Strongly agree	Strongly agree	Neutral	Strongly agree
	Disagree	Disagree	Disgree	Disagree	Agree	Agree	Agree	Agree	Neutral	Neutral	Neutral	Agree
	Neutral	Neutral	Strongly agree	Strongly agree	Neutral	Agree	Strongly agree	Agree	Strongly agree	Strongly agree	Neutral	Neutral
	Disagree	Disagree	agree	Agree	Neutral	Agree	Agree	Agree	Agree	Agree	Agree	Agree
	Disagree	Disagree	Strongly agree	Agree	Agree	Agree	Agree	Agree	Agree	Agree	Agree	Agree
	Disagree	Disagree	agree	Agree	Agree	Agree	Agree	Agree	Agree	Agree	Disagree	Agree
	Disagree	Disagree	agree	Agree	Agree	Agree	Agree	Agree	Agree	Agree	Agree	Agree
	Neutral	Neutral	Strongly agree	Strongly agree	Strongly agree	Strongly agree	Strongly agree	Strongly agree	Strongly agree	Strongly agree	Neutral	Strongly agree
	Disagree	Disagree	agree	Agree	Agree	Agree	Agree	Agree	Agree	Agree	Neutral	Agree
	Disagree	Disagree	Strongly agree	Strongly agree	Strongly agree	Strongly agree	Agree	Strongly agree	Strongly agree	Strongly agree	Agree	Strongly agree
	Neutral	Neutral	Strongly agree	Strongly agree	Strongly agree	Strongly agree	Strongly agree	Strongly agree	Strongly agree	Strongly agree	Strongly agree	Strongly agree
	Neutral	Neutral	agree	Agree	Agree	Agree	Agree	Agree	Agree	Agree	Neutral	Neutral
	Disagree	Disagree	Strongly agree	Strongly agree	Agree	Agree	Agree	Agree	Agree	Agree	Agree	Agree
	Disagree	Disagree	Disgree	Disagree	Strongly disagree	Disagree	Disagree	Neutral	Disagree	Disagree	Strongly disagree	Neutral
	Agree	Strongly agree	Strongly agree	Agree	Agree	Agree	Agree	Agree	Neutral	Neutral	Neutral	Agree
	Disagree	Disagree	agree	Strongly agree	Strongly agree	Strongly agree	Strongly agree	Strongly agree	Strongly agree	Strongly agree	Neutral	Strongly agree
	Disagree	Disagree	Strongly agree	Strongly agree	Strongly agree	Strongly agree	Strongly agree	Strongly agree	Strongly agree	Strongly agree	Strongly agree	Strongly agree
	Disagree	Disagree	Strongly agree	Strongly agree	Neutral	Neutral	Agree	Neutral	Agree	Agree	Neutral	Neutral
	Disagree	Disagree	Strongly agree	Agree	Agree	Strongly agree	Agree	Strongly agree	Agree	Agree	Neutral	Agree
	Disagree	Disagree	agree	Agree	Agree	Strongly agree	Strongly agree	Strongly agree	Agree	Agree	Agree	Agree
	Agree	Strongly agree	Strongly agree	Strongly agree	Strongly agree	Strongly agree	Agree	Agree	Agree	Agree	Neutral	Agree
	Disagree	Disagree	Neutral	Agree	Agree	Agree	Neutral	Neutral	Agree	Agree	Neutral	Agree
	Disagree	Disagree	Strongly agree	Strongly agree	Strongly agree	Strongly agree	Strongly agree	Strongly agree	Strongly agree	Strongly agree	Strongly agree	Strongly agree
	Disagree	Disagree	Strongly agree	Agree	Neutral	Strongly agree	Strongly agree	Agree	Agree	Agree	Agree	Strongly agree
	Disagree	Disagree	Strongly agree	Strongly agree	Strongly agree	Strongly agree	Strongly agree	Strongly agree	Strongly agree	Strongly agree	Neutral	Strongly agree
	Disagree	Disagree	agree	Agree	Agree	Agree	Agree	Agree	Agree	Agree	Agree	Agree
	Neutral	Neutral	Strongly agree	Strongly agree	Neutral	Strongly agree	Strongly agree	Neutral	Agree	Agree	Neutral	Strongly agree
	Agree	Strongly agree	Strongly agree	Strongly agree	Strongly agree	Agree	Agree	Strongly agree	Agree	Agree	Agree	Agree
	Neutral	Neutral	Strongly agree	Strongly agree	Agree	Agree	Strongly agree	Agree	Strongly agree	Strongly agree	Agree	Strongly agree
	Agree	Strongly agree	agree	Agree	Agree	Agree	Strongly agree	Strongly agree	Agree	Agree	Neutral	Strongly agree
	Neutral	Neutral	agree	Agree	Neutral	Neutral	Neutral	Agree	Neutral	Neutral	Neutral	Agree
	Neutral	Neutral	Strongly agree	Agree	Agree	Agree	Agree	Agree	Agree	Agree	Agree	Agree
	Disagree	Disagree	Strongly agree	Strongly agree	Strongly agree	Strongly agree	Strongly agree	Strongly agree	Strongly agree	Strongly agree	Neutral	Strongly agree
	Neutral	Neutral	Neutral	Agree	Neutral	Neutral	Agree	Agree	Neutral	Neutral	Neutral	Neutral
	Disagree	Disagree	agree	Agree	Agree	Strongly agree	Strongly agree	Strongly agree	Agree	Agree	Strongly agree	Strongly agree
	Disagree	Disagree	Strongly agree	Strongly agree	Agree	Strongly agree	Agree	Strongly agree	Agree	Agree	Agree	Strongly agree
	Disagree	Disagree	agree	Agree	Agree	Agree	Agree	Agree	Agree	Agree	Neutral	Agree
	Disagree	Disagree	Strongly agree	Strongly agree	Agree	Agree	Agree	Agree	Agree	Agree	Agree	Strongly agree
	Disagree	Disagree	agree	Agree	Agree	Agree	Agree	Agree	Agree	Agree	Agree	Agree
	Disagree	Disagree	agree	Agree	Agree	Strongly agree	Agree	Agree	Agree	Agree	Agree	Strongly agree
	Agree	Strongly agree	Strongly agree	Strongly agree	Strongly agree	Strongly agree	Strongly agree	Strongly agree	Strongly agree	Strongly agree	Agree	Strongly agree
	Disagree	Disagree	agree	Neutral	Neutral	Agree	Agree	Agree	Agree	Agree	Agree	Agree
	Disagree	Disagree	Strongly agree	Strongly agree	Strongly agree	Strongly agree	Neutral	Agree	Neutral	Neutral	Agree	Agree
	Agree	Strongly agree	Strongly agree	Strongly agree	Strongly agree	Strongly agree	Strongly agree	Strongly agree	Strongly agree	Strongly agree	Strongly agree	Strongly agree
	Disagree	Disagree	Strongly agree	Strongly agree	Neutral	Strongly agree	Strongly agree	Strongly agree	Agree	Agree	Neutral	Strongly agree
	Neutral	Neutral	Strongly agree	Strongly agree	Strongly agree	Strongly agree	Strongly agree	Strongly agree	Strongly agree	Strongly agree	Strongly agree	Strongly agree
	Agree	Strongly agree	Strongly agree	Strongly agree	Strongly agree	Strongly agree	Strongly agree	Strongly agree	Strongly agree	Strongly agree	Neutral	Strongly agree
	Disagree	Disagree	Strongly agree	Neutral	Agree	Agree	Neutral	Neutral	Disagree	Disagree	Neutral	Agree
	Disagree	Disagree	Disgree	Disagree	Disagree	Disagree	Disagree	Neutral	Disagree	Disagree	Disagree	Disagree
	Neutral	Neutral	agree	Strongly agree	Agree	Agree	Agree	Agree	Agree	Agree	Disagree	Agree
	Disagree	Disagree	agree	Agree	Agree	Agree	Agree	Neutral	Agree	Agree	Neutral	Agree
	Disagree	Disagree	Strongly agree	Strongly agree	Agree	Agree	Agree	Agree	Agree	Agree	Neutral	Agree
	Agree	Strongly agree	Strongly agree	Agree	Agree	Strongly agree	Strongly agree	Strongly agree	Strongly agree	Strongly agree	Strongly agree	Strongly agree
	Disagree	Disagree	agree	Agree	Agree	Strongly agree	Agree	Agree	Agree	Agree	Neutral	Agree
	Disagree	Disagree	Strongly agree	Strongly agree	Strongly agree	Strongly agree	Strongly agree	Strongly agree	Strongly agree	Strongly agree	Neutral	Strongly agree
	Agree	Strongly agree	Strongly agree	Strongly agree	Strongly agree	Strongly agree	Strongly agree	Strongly agree	Strongly agree	Strongly agree	Neutral	Strongly agree
	Agree	Strongly agree	Strongly agree	Strongly agree	Strongly agree	Strongly agree	Strongly agree	Strongly agree	Strongly agree	Strongly agree	Neutral	Strongly agree
	Disagree	Disagree	Strongly agree	Strongly agree	Neutral	Strongly agree	Agree	Agree	Agree	Agree	Neutral	Agree
	Disagree	Disagree	agree	Agree	Neutral	Neutral	Neutral	Neutral	Disagree	Disagree	Disagree	Disagree
	Disagree	Disagree	agree	Strongly agree	Agree	Strongly agree	Agree	Agree	Strongly agree	Strongly agree	Agree	Strongly agree
	Disagree	Disagree	Strongly agree	Agree	Agree	Strongly agree	Agree	Agree	Strongly agree	Strongly agree	Agree	Strongly agree
	Disagree	Disagree	Strongly agree	Strongly agree	Strongly agree	Strongly agree	Strongly agree	Strongly agree	Strongly agree	Strongly agree	Strongly agree	Strongly agree
	Agree	Strongly agree	Strongly agree	Agree	Agree	Agree	Agree	Strongly agree	Agree	Agree	Neutral	Strongly agree
	Agree	Strongly agree	Strongly agree	Strongly agree	Strongly agree	Strongly agree	Strongly agree	Strongly agree	Strongly agree	Strongly agree	Strongly agree	Strongly agree
	Neutral	Neutral	Strongly agree	Strongly agree	Neutral	Strongly agree	Strongly agree	Strongly agree	Neutral	Neutral	Disagree	Strongly agree
	Disagree	Disagree	agree	Agree	Agree	Agree	Agree	Agree	Agree	Agree	Neutral	Neutral
	Disagree	Disagree	Strongly agree	Strongly agree	Strongly agree	Strongly agree	Strongly agree	Agree	Strongly agree	Strongly agree	Neutral	Strongly agree
	Disagree	Disagree	agree	Agree	Agree	Agree	Agree	Agree	Agree	Agree	Neutral	Agree
	Disagree	Disagree	Strongly agree	Neutral	Agree	Agree	Neutral	Neutral	Disagree	Disagree	Neutral	Agree

## Sheet: Likert
	24
	Recurring viral diseases like coronavirus, swine flu etc. make it important to follow balanced diet	Balanced diet intake will increase my immunity towards such diseases	I believe that monitoring daily calorie intake will help me to keep diseases away	Taking balanced diet and recommended daily calorie intake will improve my overall physical health	Taking balanced diet and recommended daily calorie intake will improve my overall mental health	Taking balanced diet and recommended daily calorie intake will improve my capacity to work	Proper education/training on balanced diet and daily calorie intake is necessary for all	Following Balanced diet and recommended daily calorie intake will help me to keep away from diseases like diabetes, high blood pressure and heart attacks etc.	Consistent use of this health apps will help me in balanced diet and daily calorie intake	Consistent use of this health apps will help me in balanced diet and daily calorie intake	On a scale of 1 to 5 , how do you rate your fitness level? 1 is for less fit and 5 is for highest fitness
	Strongly agree	Strongly agree	Strongly Agree	Strongly Agree	Strongly Agree	Strongly Agree	Strongly Agree	Strongly Agree	Agree	Agree	3
	Strongly agree	Agree	Agree	Agree	Agree	Strongly Agree	Strongly Agree	Agree	Neutral	Neutral	3
	agree	Agree	Agree	Agree	Agree	Agree	Agree	Strongly Agree	Agree	Agree	3
	Neutral	Agree	Strongly Agree	Strongly Agree	Strongly Agree	Strongly Agree	Neutral	Agree	Agree	Agree	3
	agree	Agree	Agree	Agree	Agree	Agree	Strongly Agree	Agree	Agree	Agree	3
	Strongly agree	Strongly agree	Strongly Agree	Strongly Agree	Strongly Agree	Strongly Agree	Strongly Agree	Strongly Agree	Neutral	Neutral	5
	Strongly agree	Strongly agree	Strongly Agree	Strongly Agree	Strongly Agree	Strongly Agree	Strongly Agree	Agree	Disagree	Disagree	3
	agree	Agree	Strongly Agree	Strongly Agree	Agree	Agree	Agree	Agree	Agree	Agree	3
	agree	Agree	Agree	Agree	Agree	Agree	Agree	Agree	Agree	Agree	2
	agree	Agree	Agree	Agree	Agree	Agree	Agree	Agree	Strongly Agree	Strongly Agree	3
	agree	Agree	Neutral	Neutral	Agree	Agree	Strongly Agree	Strongly Agree	Neutral	Neutral	3
	agree	Agree	Agree	Strongly Agree	Strongly Agree	Strongly Agree	Strongly Agree	Strongly Agree	Agree	Agree	2
	Strongly agree	Strongly agree	Strongly Agree	Strongly Agree	Strongly Agree	Strongly Agree	Strongly Agree	Strongly Agree	Agree	Agree	3
	Strongly agree	Strongly agree	Agree	Strongly Agree	Strongly Agree	Strongly Agree	Strongly Agree	Strongly Agree	Strongly Agree	Strongly Agree	4
	agree	Agree	Agree	Strongly Agree	Strongly Agree	Strongly Agree	Strongly Agree	Strongly Agree	Neutral	Neutral	3
	Strongly agree	Strongly agree	Strongly Agree	Strongly Agree	Strongly Agree	Strongly Agree	Strongly Agree	Strongly Agree	Strongly Agree	Strongly Agree	3
	Strongly agree	Agree	Agree	Agree	Neutral	Agree	Agree	Agree	Neutral	Neutral	2
	Strongly agree	Strongly agree	Agree	Strongly Agree	Strongly Agree	Strongly Agree	Agree	Agree	Neutral	Neutral	3
	agree	Agree	Neutral	Agree	Neutral	Agree	Agree	Agree	Disagree	Disagree	3
	agree	Agree	Agree	Strongly Agree	Agree	Agree	Strongly Agree	Strongly Agree	Agree	Agree	3
	agree	Strongly agree	Agree	Agree	Agree	Agree	Agree	Agree	Neutral	Neutral	2
	Strongly agree	Strongly agree	Strongly Agree	Strongly Agree	Strongly Agree	Strongly Agree	Strongly Agree	Strongly Agree	Strongly Agree	Strongly Agree	2
	agree	Neutral	Neutral	Neutral	Agree	Agree	Agree	Agree	Agree	Agree	3
	Strongly agree	Strongly agree	Strongly Agree	Strongly Agree	Agree	Agree	Strongly Agree	Strongly Agree	Agree	Agree	2
	agree	Strongly agree	Agree	Agree	Agree	Agree	Strongly Agree	Agree	Agree	Agree	4
	Strongly agree	Strongly agree	Strongly Agree	Strongly Agree	Strongly Agree	Strongly Agree	Strongly Agree	Strongly Agree	Agree	Agree	3
	Strongly agree	Strongly agree	Strongly Agree	Strongly Agree	Strongly Agree	Strongly Agree	Strongly Agree	Strongly Agree	Agree	Agree	5
	Strongly agree	Agree	Disagree	Strongly Agree	Agree	Agree	Agree	Strongly Agree	Disagree	Disagree	3
	Strongly agree	Agree	Strongly Agree	Strongly Agree	Strongly Agree	Strongly Agree	Strongly Agree	Strongly Agree	Neutral	Neutral	3
	Strongly agree	Strongly agree	Agree	Agree	Agree	Agree	Strongly Agree	Agree	Agree	Agree	3
	agree	Agree	Agree	Strongly Agree	Strongly Agree	Strongly Agree	Strongly Agree	Strongly Agree	Agree	Agree	1
	agree	Agree	Agree	Agree	Agree	Agree	Agree	Agree	Neutral	Neutral	3
	Strongly agree	Strongly agree	Strongly Agree	Strongly Agree	Strongly Agree	Strongly Agree	Strongly Agree	Strongly Agree	Agree	Agree	4
	Strongly agree	Agree	Agree	Strongly Agree	Strongly Agree	Strongly Agree	Agree	Agree	Agree	Agree	3
	Strongly agree	Strongly agree	Strongly Agree	Strongly Agree	Strongly Agree	Strongly Agree	Strongly Agree	Strongly Agree	Neutral	Neutral	4
	Strongly agree	Strongly agree	Strongly Agree	Strongly Agree	Strongly Agree	Strongly Agree	Strongly Agree	Strongly Agree	Strongly Agree	Strongly Agree	3
	agree	Strongly agree	Strongly Agree	Strongly Agree	Strongly Agree	Strongly Agree	Strongly Agree	Agree	Agree	Agree	3
	Strongly agree	Strongly agree	Neutral	Disagree	Disagree	Neutral	Agree	Agree	Neutral	Neutral	2
	Strongly agree	Strongly agree	Strongly Agree	Strongly Agree	Strongly Agree	Strongly Agree	Strongly Agree	Strongly Agree	Agree	Agree	3
	Strongly agree	Strongly agree	Strongly Agree	Strongly Agree	Strongly Agree	Strongly Agree	Strongly Agree	Agree	Neutral	Neutral	3
	Strongly agree	Strongly agree	Strongly Agree	Strongly Agree	Strongly Agree	Strongly Agree	Strongly Agree	Strongly Agree	Strongly Agree	Strongly Agree	1
	Strongly agree	Agree	Agree	Agree	Agree	Agree	Agree	Agree	Agree	Agree	3
	agree	Agree	Agree	Agree	Agree	Agree	Agree	Agree	Neutral	Neutral	3
	agree	Strongly agree	Strongly Agree	Strongly Agree	Strongly Agree	Strongly Agree	Neutral	Strongly Agree	Neutral	Neutral	5
	Strongly agree	Strongly agree	Strongly Agree	Strongly Agree	Strongly Agree	Strongly Agree	Strongly Agree	Strongly Agree	Neutral	Neutral	1
	Strongly agree	Strongly agree	Strongly Agree	Strongly Agree	Strongly Agree	Strongly Agree	Strongly Agree	Strongly Agree	Neutral	Neutral	4
	Strongly agree	Agree	Agree	Strongly Agree	Strongly Agree	Strongly Agree	Strongly Agree	Strongly Agree	Strongly Agree	Strongly Agree	5
	agree	Agree	Agree	Strongly Agree	Agree	Agree	Agree	Agree	Neutral	Neutral	3
	Strongly agree	Strongly agree	Strongly Agree	Strongly Agree	Strongly Agree	Strongly Agree	Strongly Agree	Strongly Agree	Neutral	Neutral	1
	Strongly agree	Strongly agree	Strongly Agree	Strongly Agree	Strongly Agree	Strongly Agree	Strongly Agree	Strongly Agree	Agree	Agree	4
	agree	Strongly agree	Agree	Agree	Agree	Agree	Strongly Agree	Agree	Neutral	Neutral	3
	agree	Agree	Agree	Agree	Agree	Agree	Agree	Neutral	Neutral	Neutral	3
	agree	Agree	Disagree	Agree	Agree	Agree	Neutral	Agree	Neutral	Neutral	3
	Strongly agree	Agree	Agree	Strongly Agree	Agree	Agree	Strongly Agree	Strongly Agree	Agree	Agree	3
	Neutral	Neutral	Agree	Strongly Agree	Strongly Agree	Agree	Agree	Strongly Agree	Strongly disagree	Strongly disagree	2
	Neutral	Agree	Disagree	Agree	Agree	Neutral	Agree	Agree	Agree	Agree	3
	agree	Agree	Agree	Agree	Agree	Agree	Neutral	Agree	Agree	Agree	4
	Strongly agree	Strongly agree	Strongly Agree	Strongly Agree	Strongly Agree	Strongly Agree	Strongly Agree	Strongly Agree	Strongly Agree	Strongly Agree	4
	agree	Strongly agree	Strongly Agree	Agree	Strongly Agree	Strongly Agree	Strongly Agree	Strongly Agree	Neutral	Neutral	3
	Neutral	Agree	Neutral	Agree	Neutral	Neutral	Agree	Agree	Neutral	Neutral	4
	agree	Strongly agree	Agree	Agree	Agree	Agree	Agree	Strongly Agree	Neutral	Neutral	3
	Strongly agree	Strongly agree	Strongly Agree	Strongly Agree	Strongly Agree	Strongly Agree	Strongly Agree	Strongly Agree	Strongly Agree	Strongly Agree	3
	Strongly agree	Disagree	Strongly disagree	Disagree	Disagree	Disagree	Agree	Disagree	Strongly disagree	Strongly disagree	3
	Strongly agree	Agree	Agree	Agree	Agree	Agree	Agree	Agree	Agree	Agree	3
	agree	Agree	Agree	Agree	Strongly Agree	Strongly Agree	Agree	Agree	Agree	Agree	2
	Strongly agree	Strongly agree	Strongly Agree	Strongly Agree	Strongly Agree	Strongly Agree	Strongly Agree	Agree	Neutral	Neutral	1
	agree	Agree	Agree	Agree	Agree	Agree	Agree	Agree	Agree	Agree	2
	agree	Agree	Agree	Agree	Agree	Agree	Agree	Agree	Neutral	Neutral	2
	Strongly agree	Strongly agree	Strongly Agree	Strongly Agree	Strongly Agree	Strongly Agree	Strongly Agree	Strongly Agree	Agree	Agree	3
	agree	Agree	Neutral	Agree	Agree	Agree	Agree	Agree	Neutral	Neutral	2
	Strongly agree	Strongly agree	Agree	Agree	Agree	Strongly Agree	Strongly Agree	Strongly Agree	Agree	Agree	3
	agree	Strongly agree	Strongly Agree	Strongly Agree	Strongly Agree	Strongly Agree	Strongly Agree	Disagree	Strongly Agree	Strongly Agree	2
	Strongly agree	Strongly agree	Strongly Agree	Strongly Agree	Strongly Agree	Strongly Agree	Strongly Agree	Strongly Agree	Strongly Agree	Strongly Agree	3
	Strongly agree	Strongly agree	Agree	Agree	Agree	Strongly Agree	Strongly Agree	Strongly Agree	Agree	Agree	3
	Strongly agree	Strongly agree	Strongly Agree	Strongly Agree	Strongly Agree	Strongly Agree	Strongly Agree	Agree	Neutral	Neutral	3
	Strongly agree	Strongly agree	Strongly Agree	Strongly Agree	Strongly Agree	Strongly Agree	Strongly Agree	Strongly Agree	Neutral	Neutral	4
	Strongly agree	Strongly agree	Strongly Agree	Strongly Agree	Strongly Agree	Strongly Agree	Strongly Agree	Strongly Agree	Neutral	Neutral	4
	Strongly agree	Strongly agree	Strongly Agree	Strongly Agree	Strongly Agree	Strongly Agree	Agree	Strongly Agree	Neutral	Neutral	3
	Neutral	Neutral	Agree	Strongly Agree	Neutral	Neutral	Strongly Agree	Neutral	Neutral	Neutral	2
	Neutral	Agree	Agree	Strongly Agree	Strongly Agree	Agree	Strongly Agree	Strongly Agree	Neutral	Neutral	3
	agree	Agree	Neutral	Agree	Agree	Agree	Neutral	Agree	Neutral	Neutral	3
	agree	Agree	Agree	Agree	Agree	Agree	Agree	Agree	Agree	Agree	2
	Neutral	Agree	Agree	Agree	Agree	Agree	Agree	Agree	Disagree	Disagree	3
	agree	Agree	Agree	Agree	Agree	Strongly Agree	Agree	Agree	Agree	Agree	4
	agree	Agree	Neutral	Agree	Agree	Neutral	Agree	Agree	Agree	Agree	2
	Neutral	Agree	Strongly Agree	Agree	Agree	Agree	Neutral	Agree	Neutral	Neutral	3
	Strongly agree	Strongly agree	Disagree	Disagree	Disagree	Agree	Neutral	Neutral	Disagree	Disagree	4
	agree	Agree	Agree	Agree	Agree	Agree	Strongly Agree	Agree	Agree	Agree	3
	Disgree	Agree	Agree	Agree	Agree	Agree	Neutral	Agree	Neutral	Neutral	3
	Neutral	Agree	Agree	Strongly Agree	Agree	Agree	Agree	Agree	Agree	Agree	3
	agree	Strongly agree	Strongly Agree	Agree	Strongly Agree	Strongly Agree	Strongly Agree	Strongly Agree	Neutral	Neutral	3
	agree	Agree	Agree	Agree	Agree	Strongly Agree	Agree	Agree	Agree	Agree	4
	Neutral	Agree	Disagree	Disagree	Agree	Neutral	Agree	Strongly Agree	Agree	Agree	2
	agree	Agree	Agree	Agree	Agree	Agree	Agree	Agree	Agree	Agree	3
	agree	Agree	Agree	Strongly Agree	Strongly disagree	Agree	Strongly Agree	Strongly Agree	Neutral	Neutral	4
	agree	Agree	Agree	Agree	Agree	Agree	Strongly Agree	Agree	Neutral	Neutral	3
	agree	Agree	Agree	Agree	Agree	Agree	Agree	Agree	Agree	Agree	4
	Neutral	Disagree	Disagree	Agree	Agree	Disagree	Disagree	Disagree	Disagree	Disagree	4
	Strongly agree	Agree	Agree	Strongly Agree	Agree	Strongly Agree	Strongly Agree	Agree	Neutral	Neutral	4
	Strongly agree	Strongly agree	Strongly Agree	Strongly Agree	Strongly Agree	Strongly Agree	Agree	Agree	Agree	Agree	3
	Neutral	Neutral	Neutral	Agree	Disagree	Agree	Neutral	Agree	Disagree	Disagree	3
	Strongly agree	Strongly agree	Neutral	Strongly Agree	Agree	Agree	Agree	Agree	Neutral	Neutral	3
	Strongly agree	Agree	Disagree	Agree	Agree	Neutral	Agree	Agree	Neutral	Neutral	2
	Strongly agree	Strongly agree	Agree	Neutral	Neutral	Neutral	Strongly Agree	Agree	Neutral	Neutral	4
	Strongly agree	Strongly agree	Strongly Agree	Strongly Agree	Strongly Agree	Strongly Agree	Strongly Agree	Strongly Agree	Strongly Agree	Strongly Agree	4
	Disgree	Disagree	Disagree	Disagree	Disagree	Disagree	Disagree	Disagree	Disagree	Disagree	5
	agree	Neutral	Neutral	Agree	Agree	Agree	Neutral	Agree	Neutral	Neutral	3
	agree	Agree	Neutral	Agree	Agree	Neutral	Agree	Agree	Agree	Agree	2
	agree	Agree	Agree	Agree	Agree	Agree	Agree	Agree	Agree	Agree	3
	agree	Strongly agree	Strongly Agree	Strongly Agree	Strongly Agree	Strongly Agree	Strongly Agree	Strongly Agree	Disagree	Disagree	2
	Strongly agree	Strongly agree	Strongly Agree	Strongly Agree	Strongly Agree	Strongly Agree	Strongly Agree	Strongly Agree	Neutral	Neutral	3
	Strongly agree	Agree	Agree	Strongly Agree	Strongly Agree	Strongly Agree	Strongly Agree	Strongly Agree	Neutral	Neutral	1
	Neutral	Neutral	Neutral	Neutral	Neutral	Agree	Disagree	Neutral	Neutral	Neutral	4
	agree	Agree	Neutral	Agree	Agree	Agree	Neutral	Agree	Agree	Agree	3
	agree	Agree	Neutral	Agree	Agree	Agree	Strongly Agree	Agree	Agree	Agree	4
	Neutral	Strongly agree	Strongly Agree	Strongly Agree	Strongly Agree	Strongly Agree	Strongly Agree	Agree	Neutral	Neutral	2
	agree	Agree	Agree	Agree	Agree	Agree	Agree	Agree	Neutral	Neutral	3
	Strongly agree	Strongly agree	Strongly Agree	Strongly Agree	Strongly Agree	Strongly Agree	Agree	Agree	Agree	Agree	1
	agree	Agree	Agree	Agree	Agree	Strongly Agree	Agree	Agree	Neutral	Neutral	2
	agree	Neutral	Neutral	Neutral	Neutral	Agree	Agree	Agree	Neutral	Neutral	1
	Strongly agree	Strongly agree	Agree	Agree	Agree	Agree	Agree	Agree	Neutral	Neutral	1
	agree	Agree	Agree	Agree	Agree	Agree	Agree	Agree	Agree	Agree	3
	Strongly agree	Strongly agree	Strongly Agree	Strongly Agree	Strongly Agree	Strongly Agree	Strongly Agree	Strongly Agree	Neutral	Neutral	3
	agree	Agree	Agree	Agree	Neutral	Agree	Agree	Agree	Agree	Agree	4
	Strongly agree	Agree	Neutral	Strongly Agree	Strongly Agree	Strongly Agree	Agree	Neutral	Agree	Agree	3
	Strongly agree	Strongly agree	Strongly Agree	Strongly Agree	Strongly Agree	Strongly Agree	Strongly Agree	Strongly Agree	Neutral	Neutral	3
	agree	Strongly agree	Agree	Agree	Agree	Agree	Agree	Agree	Disagree	Disagree	3
	agree	Agree	Neutral	Strongly Agree	Agree	Agree	Strongly Agree	Strongly Agree	Neutral	Neutral	1
	agree	Agree	Strongly disagree	Agree	Agree	Agree	Agree	Agree	Neutral	Neutral	3
	agree	Strongly agree	Agree	Agree	Agree	Agree	Strongly Agree	Strongly Agree	Neutral	Neutral	3
	Strongly agree	Strongly agree	Strongly Agree	Strongly Agree	Strongly Agree	Strongly Agree	Strongly Agree	Strongly Agree	Neutral	Neutral	4
	Strongly agree	Strongly agree	Strongly Agree	Strongly Agree	Strongly Agree	Strongly Agree	Strongly Agree	Strongly Agree	Agree	Agree	3
	Strongly agree	Strongly agree	Strongly Agree	Strongly Agree	Strongly Agree	Strongly Agree	Agree	Strongly Agree	Agree	Agree	2
	agree	Agree	Agree	Agree	Agree	Neutral	Agree	Agree	Neutral	Neutral	3
	agree	Agree	Neutral	Strongly Agree	Strongly Agree	Agree	Agree	Strongly Agree	Agree	Agree	3
	agree	Agree	Agree	Agree	Agree	Agree	Agree	Strongly Agree	Neutral	Neutral	3
	Neutral	Neutral	Neutral	Neutral	Neutral	Neutral	Neutral	Neutral	Disagree	Disagree	5
	agree	Agree	Disagree	Agree	Agree	Agree	Agree	Agree	Disagree	Disagree	4
	agree	Agree	Agree	Agree	Agree	Agree	Agree	Agree	Agree	Agree	3
	Strongly agree	Strongly agree	Strongly Agree	Strongly Agree	Strongly Agree	Strongly Agree	Strongly Agree	Strongly Agree	Neutral	Neutral	4
	Strongly agree	Strongly agree	Neutral	Agree	Neutral	Agree	Agree	Agree	Disagree	Disagree	2
	Strongly agree	Strongly agree	Strongly Agree	Strongly Agree	Strongly Agree	Strongly Agree	Agree	Agree	Neutral	Neutral	4
	Strongly agree	Strongly agree	Strongly Agree	Strongly Agree	Strongly Agree	Strongly Agree	Agree	Agree	Disagree	Disagree	4
	agree	Agree	Agree	Agree	Agree	Neutral	Agree	Agree	Neutral	Neutral	4
	Strongly agree	Strongly agree	Neutral	Strongly Agree	Agree	Agree	Agree	Agree	Neutral	Neutral	3
	Strongly agree	Strongly agree	Strongly Agree	Strongly Agree	Strongly Agree	Strongly Agree	Strongly Agree	Strongly Agree	Strongly Agree	Strongly Agree	3
	Neutral	Neutral	Neutral	Agree	Neutral	Neutral	Neutral	Agree	Agree	Agree	2
	Neutral	Agree	Disagree	Neutral	Neutral	Neutral	Neutral	Agree	Neutral	Neutral	2
	Strongly agree	Strongly agree	Agree	Agree	Agree	Agree	Agree	Agree	Agree	Agree	3
	Strongly agree	Strongly agree	Agree	Strongly Agree	Strongly Agree	Strongly Agree	Strongly Agree	Strongly Agree	Agree	Agree	4
	Strongly agree	Strongly agree	Strongly Agree	Strongly Agree	Strongly Agree	Strongly Agree	Agree	Strongly Agree	Agree	Agree	3
	Strongly agree	Strongly agree	Strongly Agree	Strongly Agree	Strongly Agree	Strongly Agree	Strongly Agree	Strongly Agree	Disagree	Disagree	3
	agree	Strongly agree	Strongly Agree	Agree	Agree	Agree	Agree	Agree	Agree	Agree	1
	agree	Agree	Agree	Agree	Agree	Agree	Agree	Agree	Neutral	Neutral	3
	Strongly agree	Strongly agree	Strongly Agree	Strongly Agree	Strongly Agree	Strongly Agree	Strongly Agree	Agree	Agree	Agree	3
	agree	Agree	Neutral	Neutral	Neutral	Neutral	Disagree	Disagree	Disagree	Disagree	4
	Neutral	Agree	Agree	Strongly Agree	Strongly Agree	Strongly Agree	Agree	Agree	Strongly Agree	Strongly Agree	3
	Strongly agree	Strongly agree	Neutral	Strongly Agree	Strongly Agree	Strongly Agree	Strongly Agree	Strongly Agree	Agree	Agree	1
	agree	Neutral	Neutral	Strongly Agree	Agree	Strongly Agree	Agree	Strongly Agree	Agree	Agree	3
	Strongly disagree	Strongly disgree	Agree	Agree	Agree	Agree	Strongly Agree	Agree	Disagree	Disagree	4
	agree	Agree	Agree	Disagree	Neutral	Strongly Agree	Strongly Agree	Strongly Agree	Disagree	Disagree	4
	agree	Strongly agree	Agree	Strongly Agree	Agree	Agree	Strongly Agree	Strongly Agree	Agree	Agree	3
	Strongly agree	Strongly agree	Strongly Agree	Strongly Agree	Strongly Agree	Strongly Agree	Strongly Agree	Strongly Agree	Strongly Agree	Strongly Agree	4
	agree	Agree	Agree	Agree	Agree	Agree	Agree	Agree	Agree	Agree	3
	Strongly agree	Strongly agree	Strongly Agree	Strongly Agree	Strongly Agree	Strongly Agree	Strongly Agree	Agree	Neutral	Neutral	5
	Strongly agree	Strongly agree	Strongly Agree	Strongly Agree	Strongly Agree	Strongly Agree	Strongly Agree	Strongly Agree	Strongly Agree	Strongly Agree	4
	agree	Agree	Agree	Agree	Agree	Agree	Agree	Agree	Neutral	Neutral	3
	agree	Agree	Agree	Agree	Agree	Agree	Agree	Agree	Neutral	Neutral	3
	Strongly agree	Agree	Neutral	Agree	Neutral	Agree	Agree	Agree	Agree	Agree	1
	Strongly agree	Strongly agree	Strongly Agree	Strongly Agree	Agree	Agree	Strongly Agree	Agree	Agree	Agree	3
	Strongly agree	Strongly agree	Agree	Agree	Agree	Strongly Agree	Agree	Agree	Agree	Agree	5
	Strongly agree	Strongly agree	Agree	Agree	Agree	Strongly Agree	Agree	Agree	Agree	Agree	5
	Strongly agree	Strongly agree	Strongly Agree	Strongly Agree	Strongly Agree	Strongly Agree	Strongly Agree	Strongly Agree	Neutral	Neutral	4
	agree	Agree	Disagree	Agree	Agree	Agree	Agree	Agree	Agree	Agree	1
	agree	Agree	Strongly Agree	Strongly Agree	Agree	Strongly Agree	Agree	Strongly Agree	Strongly Agree	Strongly Agree	5
	Strongly agree	Strongly agree	Agree	Strongly Agree	Strongly Agree	Strongly Agree	Strongly Agree	Strongly Agree	Neutral	Neutral	4
	Strongly agree	Strongly agree	Agree	Strongly Agree	Strongly Agree	Strongly Agree	Strongly Agree	Strongly Agree	Neutral	Neutral	3
	Strongly agree	Strongly agree	Strongly Agree	Strongly Agree	Strongly Agree	Strongly Agree	Strongly Agree	Strongly Agree	Agree	Agree	4
	agree	Agree	Neutral	Agree	Agree	Neutral	Neutral	Agree	Neutral	Neutral	5
	Strongly agree	Strongly agree	Agree	Strongly Agree	Strongly Agree	Strongly Agree	Neutral	Neutral	Neutral	Neutral	3
	Strongly agree	Strongly agree	Neutral	Strongly Agree	Strongly Agree	Strongly Agree	Strongly Agree	Agree	Neutral	Neutral	3
	Strongly agree	Strongly agree	Agree	Agree	Agree	Agree	Agree	Agree	Agree	Agree	4
	Strongly agree	Strongly agree	Strongly Agree	Agree	Agree	Agree	Strongly Agree	Strongly Agree	Neutral	Neutral	3
	Strongly agree	Strongly agree	Agree	Agree	Strongly Agree	Strongly Agree	Strongly Agree	Strongly Agree	Neutral	Neutral	2
	Strongly agree	Strongly agree	Strongly Agree	Strongly Agree	Agree	Agree	Agree	Neutral	Agree	Agree	4
	agree	Strongly agree	Strongly Agree	Strongly Agree	Agree	Strongly Agree	Strongly Agree	Strongly Agree	Agree	Agree	4
	Strongly agree	Strongly agree	Neutral	Strongly Agree	Strongly Agree	Strongly Agree	Strongly Agree	Strongly Agree	Strongly disagree	Strongly disagree	3
	Strongly agree	Strongly agree	Strongly Agree	Strongly Agree	Strongly Agree	Strongly Agree	Strongly Agree	Strongly Agree	Agree	Agree	5
	Strongly agree	Strongly agree	Strongly Agree	Strongly Agree	Strongly Agree	Strongly Agree	Strongly Agree	Strongly Agree	Strongly Agree	Strongly Agree	5
	agree	Agree	Agree	Agree	Agree	Agree	Agree	Agree	Neutral	Neutral	2
	agree	Agree	Agree	Agree	Agree	Agree	Agree	Agree	Agree	Agree	2
	Strongly agree	Strongly agree	Neutral	Agree	Strongly Agree	Strongly Agree	Strongly Agree	Strongly Agree	Neutral	Neutral	4
	Strongly agree	Strongly agree	Strongly Agree	Strongly Agree	Strongly Agree	Strongly Agree	Agree	Agree	Neutral	Neutral	3
	Strongly agree	Strongly agree	Strongly Agree	Strongly Agree	Strongly Agree	Strongly Agree	Strongly Agree	Strongly Agree	Neutral	Neutral	4
	agree	Agree	Neutral	Agree	Agree	Agree	Agree	Agree	Neutral	Neutral	3
	agree	Strongly agree	Strongly Agree	Strongly Agree	Strongly Agree	Strongly Agree	Neutral	Strongly Agree	Disagree	Disagree	3
	Neutral	Agree	Neutral	Agree	Neutral	Agree	Agree	Agree	Neutral	Neutral	2
	Neutral	Neutral	Neutral	Neutral	Neutral	Neutral	Neutral	Neutral	Neutral	Neutral	3
	agree	Strongly agree	Strongly disagree	Strongly Agree	Agree	Agree	Strongly Agree	Strongly Agree	Strongly disagree	Strongly disagree	5
	agree	Neutral	Neutral	Agree	Agree	Neutral	Neutral	Neutral	Neutral	Neutral	3
	Strongly agree	Strongly agree	Strongly Agree	Strongly Agree	Strongly Agree	Strongly Agree	Strongly Agree	Strongly Agree	Strongly Agree	Strongly Agree	3
	Strongly agree	Strongly agree	Strongly Agree	Strongly Agree	Strongly Agree	Strongly Agree	Strongly Agree	Strongly Agree	Strongly Agree	Strongly Agree	3
	Strongly agree	Strongly agree	Strongly Agree	Strongly Agree	Strongly Agree	Strongly Agree	Strongly Agree	Strongly Agree	Neutral	Neutral	4
	Neutral	Neutral	Neutral	Disagree	Disagree	Disagree	Agree	Agree	Disagree	Disagree	3
	Strongly agree	Strongly agree	Strongly Agree	Strongly Agree	Strongly Agree	Strongly Agree	Strongly Agree	Strongly Agree	Neutral	Neutral	4
	Strongly agree	Strongly agree	Strongly Agree	Strongly Agree	Strongly Agree	Strongly Agree	Strongly Agree	Strongly Agree	Agree	Agree	3
	Strongly agree	Disagree	Strongly Agree	Strongly Agree	Strongly Agree	Strongly Agree	Strongly Agree	Strongly Agree	Agree	Agree	3
	agree	Agree	Agree	Agree	Agree	Agree	Agree	Neutral	Neutral	Neutral	3
	agree	Agree	Neutral	Agree	Agree	Agree	Agree	Agree	Agree	Agree	3
	agree	Agree	Agree	Agree	Agree	Agree	Strongly Agree	Agree	Agree	Agree	4
	agree	Agree	Agree	Agree	Agree	Strongly Agree	Agree	Agree	Agree	Agree	4
	Strongly agree	Strongly agree	Strongly disagree	Agree	Strongly Agree	Strongly Agree	Strongly Agree	Agree	Agree	Agree	3
	agree	Strongly agree	Strongly Agree	Strongly Agree	Strongly Agree	Strongly Agree	Strongly Agree	Strongly Agree	Strongly disagree	Strongly disagree	3
	Strongly agree	Strongly agree	Agree	Agree	Neutral	Neutral	Agree	Agree	Neutral	Neutral	4
	Strongly agree	Strongly agree	Agree	Strongly Agree	Agree	Agree	Agree	Strongly Agree	Agree	Agree	3
	Strongly agree	Strongly agree	Agree	Strongly Agree	Agree	Agree	Agree	Strongly Agree	Agree	Agree	3
	agree	Agree	Agree	Agree	Neutral	Neutral	Neutral	Neutral	Neutral	Neutral	2
	agree	Strongly agree	Neutral	Agree	Strongly Agree	Strongly Agree	Strongly Agree	Agree	Agree	Agree	2
	Strongly agree	Strongly agree	Strongly Agree	Strongly Agree	Strongly Agree	Strongly Agree	Strongly Agree	Agree	Agree	Agree	4
	agree	Agree	Neutral	Agree	Agree	Agree	Agree	Agree	Neutral	Neutral	3
	Strongly agree	Strongly agree	Strongly Agree	Strongly Agree	Strongly Agree	Strongly Agree	Strongly Agree	Agree	Neutral	Neutral	3
	Strongly agree	Strongly agree	Strongly Agree	Strongly Agree	Strongly Agree	Strongly Agree	Strongly Agree	Agree	Neutral	Neutral	3
	Strongly agree	Agree	Neutral	Strongly Agree	Agree	Strongly Agree	Strongly Agree	Strongly Agree	Agree	Agree	4
	agree	Agree	Strongly Agree	Strongly Agree	Strongly Agree	Strongly Agree	Strongly Agree	Agree	Agree	Agree	5
	Strongly agree	Strongly agree	Agree	Strongly Agree	Agree	Agree	Agree	Agree	Neutral	Neutral	4
	agree	Agree	Neutral	Agree	Agree	Agree	Neutral	Agree	Disagree	Disagree	3
	Strongly agree	Strongly agree	Strongly Agree	Strongly Agree	Strongly Agree	Strongly Agree	Strongly Agree	Strongly Agree	Agree	Agree	2
	Neutral	Agree	Agree	Strongly Agree	Strongly Agree	Strongly Agree	Agree	Agree	Neutral	Neutral	4
	agree	Agree	Agree	Strongly Agree	Disagree	Agree	Strongly Agree	Strongly Agree	Agree	Agree	3
	Strongly agree	Strongly agree	Strongly Agree	Strongly Agree	Strongly Agree	Strongly Agree	Strongly Agree	Strongly Agree	Agree	Agree	3
	agree	Agree	Neutral	Agree	Agree	Agree	Agree	Agree	Neutral	Neutral	1
	agree	Agree	Strongly Agree	Strongly Agree	Agree	Agree	Strongly Agree	Strongly Agree	Agree	Agree	2
	Strongly agree	Strongly agree	Strongly Agree	Strongly Agree	Strongly Agree	Strongly Agree	Strongly Agree	Strongly Agree	Agree	Agree	3
	Strongly agree	Strongly agree	Agree	Strongly Agree	Strongly Agree	Strongly Agree	Strongly Agree	Strongly Agree	Strongly Agree	Strongly Agree	1
	Strongly agree	Strongly agree	Strongly Agree	Strongly Agree	Strongly Agree	Agree	Strongly Agree	Strongly Agree	Agree	Agree	3
	agree	Strongly agree	Agree	Strongly Agree	Strongly Agree	Strongly Agree	Agree	Agree	Neutral	Neutral	2
	Strongly agree	Strongly agree	Strongly Agree	Strongly Agree	Agree	Strongly Agree	Agree	Strongly Agree	Agree	Agree	2
	Strongly agree	Strongly agree	Strongly Agree	Strongly Agree	Strongly Agree	Strongly Agree	Strongly Agree	Strongly Agree	Strongly Agree	Strongly Agree	3
	Strongly agree	Strongly agree	Strongly Agree	Agree	Agree	Agree	Agree	Agree	Neutral	Neutral	4
	Neutral	Agree	Strongly Agree	Agree	Strongly Agree	Agree	Agree	Strongly Agree	Neutral	Neutral	3
	agree	Agree	Agree	Strongly Agree	Agree	Agree	Strongly Agree	Agree	Agree	Agree	3
	Strongly agree	Strongly agree	Strongly Agree	Strongly Agree	Strongly Agree	Strongly Agree	Strongly Agree	Strongly Agree	Agree	Agree	3
	Neutral	Neutral	Neutral	Neutral	Neutral	Neutral	Neutral	Neutral	Neutral	Neutral	2
	agree	Agree	Agree	Agree	Agree	Agree	Agree	Agree	Neutral	Neutral	3
	Strongly agree	Strongly agree	Agree	Agree	Agree	Agree	Agree	Agree	Neutral	Neutral	1
	Strongly agree	Strongly agree	Agree	Agree	Agree	Agree	Strongly Agree	Agree	Neutral	Neutral	3
	agree	Agree	Disagree	Agree	Neutral	Agree	Agree	Agree	Neutral	Neutral	3
	Strongly agree	Strongly agree	Strongly Agree	Strongly Agree	Strongly Agree	Strongly Agree	Strongly Agree	Strongly Agree	Neutral	Neutral	5
	Strongly agree	Strongly agree	Strongly Agree	Strongly Agree	Strongly Agree	Strongly Agree	Strongly Agree	Strongly Agree	Strongly Agree	Strongly Agree	2
	Strongly agree	Strongly agree	Strongly Agree	Strongly Agree	Strongly Agree	Strongly Agree	Agree	Agree	Neutral	Neutral	5
	Strongly agree	Strongly agree	Strongly Agree	Strongly Agree	Strongly Agree	Strongly Agree	Agree	Agree	Neutral	Neutral	5
	Strongly agree	Strongly agree	Strongly Agree	Strongly Agree	Strongly Agree	Strongly Agree	Strongly Agree	Strongly Agree	Neutral	Neutral	3
	agree	Agree	Neutral	Agree	Agree	Agree	Agree	Agree	Neutral	Neutral	3
	Strongly agree	Strongly agree	Strongly Agree	Strongly Agree	Strongly Agree	Strongly Agree	Agree	Strongly Agree	Agree	Agree	3
	agree	Agree	Agree	Agree	Agree	Agree	Agree	Agree	Neutral	Neutral	3
	agree	Agree	Agree	Strongly Agree	Agree	Strongly Agree	Strongly Agree	Neutral	Agree	Agree	3
	Neutral	Neutral	Neutral	Agree	Neutral	Agree	Neutral	Agree	Neutral	Neutral	1
	agree	Agree	Agree	Agree	Agree	Agree	Agree	Agree	Neutral	Neutral	3
	Strongly agree	Strongly agree	Agree	Agree	Agree	Agree	Agree	Neutral	Neutral	Neutral	3
	agree	Neutral	Agree	Strongly Agree	Strongly Agree	Strongly Agree	Strongly Agree	Strongly Agree	Strongly Agree	Strongly Agree	3
	agree	Agree	Agree	Agree	Agree	Agree	Agree	Agree	Agree	Agree	2
	agree	Strongly agree	Strongly Agree	Strongly Agree	Agree	Agree	Strongly Agree	Agree	Neutral	Neutral	3
	agree	Agree	Neutral	Strongly Agree	Strongly Agree	Strongly Agree	Neutral	Strongly Agree	Neutral	Neutral	3
	Strongly agree	Strongly agree	Strongly Agree	Strongly Agree	Strongly Agree	Strongly Agree	Agree	Agree	Neutral	Neutral	3
	Strongly agree	Strongly agree	Strongly Agree	Strongly Agree	Strongly Agree	Strongly Agree	Strongly Agree	Strongly Agree	Strongly Agree	Strongly Agree	3
	agree	Agree	Agree	Strongly Agree	Agree	Agree	Agree	Agree	Neutral	Neutral	2
	agree	Agree	Agree	Strongly Agree	Strongly Agree	Strongly Agree	Strongly Agree	Strongly Agree	Agree	Agree	2
	Neutral	Neutral	Neutral	Neutral	Neutral	Neutral	Neutral	Neutral	Neutral	Neutral	5
	Strongly agree	Strongly agree	Strongly Agree	Strongly Agree	Agree	Agree	Agree	Agree	Neutral	Neutral	3
	agree	Neutral	Agree	Agree	Agree	Agree	Agree	Agree	Neutral	Neutral	2
	Strongly agree	Agree	Agree	Agree	Neutral	Agree	Agree	Strongly Agree	Agree	Agree	3
	Strongly agree	Strongly agree	Strongly Agree	Strongly Agree	Strongly Agree	Strongly Agree	Strongly Agree	Strongly Agree	Disagree	Disagree	3
	Strongly agree	Strongly agree	Agree	Agree	Strongly Agree	Strongly Agree	Strongly Agree	Strongly Agree	Agree	Agree	4
	Strongly agree	Strongly agree	Strongly Agree	Strongly Agree	Strongly Agree	Strongly Agree	Agree	Strongly Agree	Neutral	Neutral	4
	Strongly agree	Strongly agree	Strongly Agree	Strongly Agree	Strongly Agree	Strongly Agree	Strongly Agree	Strongly Agree	Agree	Agree	2
	Strongly agree	Strongly agree	Agree	Agree	Agree	Agree	Agree	Agree	Neutral	Neutral	3
	agree	Agree	Agree	Agree	Agree	Agree	Agree	Agree	Agree	Agree	2
	Strongly agree	Strongly agree	Neutral	Neutral	Agree	Neutral	Agree	Disagree	Disagree	Disagree	3
	Strongly agree	Strongly agree	Neutral	Agree	Agree	Strongly Agree	Strongly Agree	Strongly Agree	Neutral	Neutral	4
	Strongly agree	Strongly agree	Agree	Agree	Agree	Agree	Agree	Agree	Agree	Agree	3
	Neutral	Agree	Disagree	Disagree	Disagree	Disagree	Disagree	Neutral	Neutral	Neutral	3
	Strongly agree	Agree	Neutral	Neutral	Neutral	Neutral	Agree	Neutral	Agree	Agree	3
	agree	Agree	Agree	Agree	Neutral	Agree	Agree	Agree	Neutral	Neutral	3
	Strongly agree	Agree	Strongly Agree	Strongly Agree	Strongly Agree	Strongly Agree	Strongly Agree	Strongly Agree	Strongly Agree	Strongly Agree	3
	Strongly agree	Strongly agree	Agree	Agree	Agree	Neutral	Agree	Agree	Neutral	Neutral	3
	Strongly agree	Strongly agree	Strongly Agree	Agree	Agree	Agree	Agree	Agree	Neutral	Neutral	4
	Strongly agree	Strongly agree	Agree	Agree	Agree	Agree	Agree	Strongly Agree	Agree	Agree	3
	Strongly agree	Agree	Neutral	Agree	Neutral	Agree	Agree	Agree	Disagree	Disagree	2
	agree	Agree	Agree	Agree	Agree	Agree	Strongly Agree	Agree	Agree	Agree	3
	agree	Agree	Agree	Agree	Disagree	Agree	Agree	Agree	Neutral	Neutral	3
	agree	Agree	Disagree	Strongly Agree	Strongly Agree	Strongly Agree	Agree	Agree	Neutral	Neutral	2
	Strongly agree	Strongly agree	Agree	Strongly Agree	Strongly Agree	Strongly Agree	Strongly Agree	Strongly Agree	Neutral	Neutral	4
	Strongly agree	Strongly agree	Agree	Strongly Agree	Agree	Strongly Agree	Strongly Agree	Strongly Agree	Agree	Agree	4
	Strongly agree	Strongly agree	Agree	Agree	Agree	Agree	Agree	Agree	Agree	Agree	3
	agree	Agree	Agree	Neutral	Strongly Agree	Strongly Agree	Agree	Neutral	Neutral	Neutral	1
	Strongly agree	Strongly agree	Strongly Agree	Strongly Agree	Strongly Agree	Strongly Agree	Strongly Agree	Strongly Agree	Neutral	Neutral	2
	Strongly agree	Strongly agree	Strongly Agree	Strongly Agree	Agree	Agree	Agree	Agree	Agree	Agree	5
	Strongly agree	Agree	Neutral	Agree	Disagree	Agree	Strongly Agree	Disagree	Neutral	Neutral	1
	agree	Agree	Agree	Strongly Agree	Agree	Neutral	Agree	Agree	Agree	Agree	3
	agree	Agree	Disagree	Agree	Agree	Agree	Agree	Agree	Agree	Agree	3
	Strongly agree	Strongly agree	Agree	Agree	Agree	Neutral	Neutral	Neutral	Neutral	Neutral	4
	agree	Strongly agree	Neutral	Strongly Agree	Agree	Strongly Agree	Strongly Agree	Strongly Agree	Agree	Agree	4
	agree	Agree	Neutral	Agree	Agree	Agree	Agree	Agree	Agree	Agree	3
	Neutral	Disagree	Strongly Agree	Strongly disagree	Agree	Disagree	Agree	Strongly Agree	Agree	Agree	2
	Strongly agree	Strongly agree	Agree	Agree	Agree	Agree	Strongly Agree	Agree	Neutral	Neutral	3
	Strongly agree	Strongly agree	Strongly Agree	Strongly Agree	Strongly Agree	Strongly Agree	Strongly Agree	Strongly Agree	Neutral	Neutral	3
	agree	Strongly agree	Strongly Agree	Strongly Agree	Agree	Agree	Neutral	Agree	Neutral	Neutral	3
	Strongly agree	Strongly agree	Agree	Strongly Agree	Strongly Agree	Strongly Agree	Strongly Agree	Strongly Agree	Agree	Agree	3
	Strongly agree	Strongly agree	Agree	Strongly Agree	Agree	Strongly Agree	Agree	Agree	Strongly Agree	Strongly Agree	4
	agree	Strongly agree	Strongly Agree	Strongly Agree	Agree	Agree	Strongly Agree	Agree	Neutral	Neutral	3
	Strongly agree	Strongly agree	Agree	Agree	Agree	Agree	Strongly Agree	Agree	Agree	Agree	3
	agree	Agree	Neutral	Strongly Agree	Strongly Agree	Strongly Agree	Agree	Strongly Agree	Agree	Agree	5
	Strongly agree	Strongly agree	Neutral	Strongly Agree	Strongly Agree	Strongly Agree	Strongly Agree	Neutral	Disagree	Disagree	2
	agree	Agree	Agree	Agree	Agree	Agree	Agree	Agree	Strongly Agree	Strongly Agree	5
	agree	Agree	Neutral	Agree	Agree	Agree	Agree	Agree	Neutral	Neutral	3
	agree	Agree	Agree	Strongly Agree	Strongly Agree	Agree	Agree	Strongly Agree	Neutral	Neutral	3
	agree	Neutral	Neutral	Agree	Neutral	Agree	Neutral	Disagree	Neutral	Neutral	4
	agree	Strongly agree	Agree	Agree	Strongly Agree	Agree	Agree	Agree	Neutral	Neutral	3
	agree	Agree	Neutral	Agree	Neutral	Agree	Agree	Neutral	Disagree	Disagree	3
	Strongly disagree	Strongly disgree	Strongly disagree	Strongly disagree	Strongly disagree	Strongly disagree	Strongly Agree	Strongly disagree	Strongly disagree	Strongly disagree	3
	agree	Agree	Agree	Agree	Agree	Agree	Agree	Agree	Agree	Agree	3
	Strongly agree	Strongly agree	Strongly Agree	Strongly Agree	Strongly Agree	Agree	Strongly Agree	Strongly Agree	Agree	Agree	3
	agree	Agree	Agree	Agree	Agree	Agree	Neutral	Agree	Neutral	Neutral	3
	agree	Agree	Neutral	Agree	Disagree	Agree	Agree	Neutral	Neutral	Neutral	3
	agree	Agree	Agree	Strongly Agree	Agree	Agree	Strongly Agree	Agree	Agree	Agree	4
	agree	Agree	Agree	Agree	Agree	Agree	Agree	Agree	Neutral	Neutral	4
	Strongly agree	Strongly agree	Neutral	Strongly Agree	Agree	Agree	Agree	Strongly Agree	Neutral	Neutral	4
	Strongly agree	Strongly agree	Neutral	Neutral	Disagree	Neutral	Strongly Agree	Neutral	Strongly disagree	Strongly disagree	4
	agree	Agree	Agree	Strongly Agree	Strongly Agree	Strongly Agree	Strongly Agree	Strongly Agree	Strongly Agree	Strongly Agree	3
	Neutral	Neutral	Neutral	Agree	Agree	Agree	Agree	Neutral	Neutral	Neutral	3
	Strongly agree	Strongly agree	Agree	Agree	Agree	Agree	Agree	Agree	Neutral	Neutral	3
	Strongly agree	Strongly agree	Strongly Agree	Strongly Agree	Strongly Agree	Agree	Strongly Agree	Strongly Agree	Neutral	Neutral	3
	Disgree	Disagree	Agree	Agree	Agree	Agree	Agree	Neutral	Neutral	Neutral	1
	Strongly agree	Strongly agree	Neutral	Agree	Strongly Agree	Agree	Neutral	Strongly Agree	Neutral	Neutral	4
	agree	Agree	Neutral	Agree	Agree	Agree	Agree	Agree	Agree	Agree	3
	Strongly agree	Agree	Agree	Agree	Agree	Agree	Agree	Agree	Agree	Agree	3
	agree	Agree	Agree	Agree	Agree	Agree	Agree	Agree	Disagree	Disagree	3
	agree	Agree	Agree	Agree	Agree	Agree	Agree	Agree	Agree	Agree	3
	Strongly agree	Strongly agree	Strongly Agree	Strongly Agree	Strongly Agree	Strongly Agree	Strongly Agree	Strongly Agree	Neutral	Neutral	3
	agree	Agree	Agree	Agree	Agree	Agree	Agree	Agree	Neutral	Neutral	3
	Strongly agree	Strongly agree	Strongly Agree	Strongly Agree	Agree	Strongly Agree	Strongly Agree	Strongly Agree	Agree	Agree	3
	Strongly agree	Strongly agree	Strongly Agree	Strongly Agree	Strongly Agree	Strongly Agree	Strongly Agree	Strongly Agree	Strongly Agree	Strongly Agree	3
	agree	Agree	Agree	Agree	Agree	Agree	Neutral	Agree	Neutral	Neutral	3
	Strongly agree	Strongly agree	Agree	Agree	Agree	Agree	Agree	Agree	Agree	Agree	3
	Disgree	Disagree	Strongly disagree	Disagree	Disagree	Neutral	Neutral	Disagree	Strongly disagree	Strongly disagree	4
	Strongly agree	Agree	Agree	Agree	Agree	Agree	Agree	Neutral	Neutral	Neutral	4
	agree	Strongly agree	Strongly Agree	Strongly Agree	Strongly Agree	Strongly Agree	Strongly Agree	Strongly Agree	Neutral	Neutral	2
	Strongly agree	Strongly agree	Strongly Agree	Strongly Agree	Strongly Agree	Strongly Agree	Strongly Agree	Strongly Agree	Strongly Agree	Strongly Agree	1
	Strongly agree	Strongly agree	Neutral	Neutral	Agree	Neutral	Neutral	Agree	Neutral	Neutral	2
	Strongly agree	Agree	Agree	Strongly Agree	Agree	Strongly Agree	Agree	Agree	Neutral	Neutral	3
	agree	Agree	Agree	Strongly Agree	Strongly Agree	Strongly Agree	Agree	Agree	Agree	Agree	3
	Strongly agree	Strongly agree	Strongly Agree	Strongly Agree	Agree	Agree	Agree	Agree	Neutral	Neutral	3
	Neutral	Agree	Agree	Agree	Neutral	Neutral	Agree	Agree	Neutral	Neutral	4
	Strongly agree	Strongly agree	Strongly Agree	Strongly Agree	Strongly Agree	Strongly Agree	Strongly Agree	Strongly Agree	Strongly Agree	Strongly Agree	3
	Strongly agree	Agree	Neutral	Strongly Agree	Strongly Agree	Agree	Strongly Agree	Agree	Agree	Agree	5
	Strongly agree	Strongly agree	Strongly Agree	Strongly Agree	Strongly Agree	Strongly Agree	Strongly Agree	Strongly Agree	Neutral	Neutral	3
	agree	Agree	Agree	Agree	Agree	Agree	Agree	Agree	Agree	Agree	3
	Strongly agree	Strongly agree	Neutral	Strongly Agree	Strongly Agree	Neutral	Strongly Agree	Agree	Neutral	Neutral	4
	Strongly agree	Strongly agree	Strongly Agree	Agree	Agree	Strongly Agree	Agree	Agree	Agree	Agree	3
	Strongly agree	Strongly agree	Agree	Agree	Strongly Agree	Agree	Strongly Agree	Strongly Agree	Agree	Agree	3
	agree	Agree	Agree	Agree	Strongly Agree	Strongly Agree	Strongly Agree	Agree	Neutral	Neutral	3
	agree	Agree	Neutral	Neutral	Neutral	Agree	Agree	Neutral	Neutral	Neutral	3
	Strongly agree	Agree	Agree	Agree	Agree	Agree	Agree	Agree	Agree	Agree	3
	Strongly agree	Strongly agree	Strongly Agree	Strongly Agree	Strongly Agree	Strongly Agree	Strongly Agree	Strongly Agree	Neutral	Neutral	2
	Neutral	Agree	Neutral	Neutral	Agree	Agree	Neutral	Neutral	Neutral	Neutral	3
	agree	Agree	Agree	Strongly Agree	Strongly Agree	Strongly Agree	Strongly Agree	Agree	Strongly Agree	Strongly Agree	3
	Strongly agree	Strongly agree	Agree	Strongly Agree	Agree	Strongly Agree	Strongly Agree	Agree	Agree	Agree	3
	agree	Agree	Agree	Agree	Agree	Agree	Agree	Agree	Neutral	Neutral	3
	Strongly agree	Strongly agree	Agree	Agree	Agree	Agree	Strongly Agree	Agree	Agree	Agree	3
	agree	Agree	Agree	Agree	Agree	Agree	Agree	Agree	Agree	Agree	2
	agree	Agree	Agree	Strongly Agree	Agree	Agree	Strongly Agree	Agree	Agree	Agree	3
	Strongly agree	Strongly agree	Strongly Agree	Strongly Agree	Strongly Agree	Strongly Agree	Strongly Agree	Strongly Agree	Agree	Agree	4
	agree	Neutral	Neutral	Agree	Agree	Agree	Agree	Agree	Agree	Agree	1
	Strongly agree	Strongly agree	Strongly Agree	Strongly Agree	Neutral	Agree	Agree	Neutral	Agree	Agree	2
	Strongly agree	Strongly agree	Strongly Agree	Strongly Agree	Strongly Agree	Strongly Agree	Strongly Agree	Strongly Agree	Strongly Agree	Strongly Agree	3
	Strongly agree	Strongly agree	Neutral	Strongly Agree	Strongly Agree	Strongly Agree	Strongly Agree	Agree	Neutral	Neutral	3
	Strongly agree	Strongly agree	Strongly Agree	Strongly Agree	Strongly Agree	Strongly Agree	Strongly Agree	Strongly Agree	Strongly Agree	Strongly Agree	3
	Strongly agree	Strongly agree	Strongly Agree	Strongly Agree	Strongly Agree	Strongly Agree	Strongly Agree	Strongly Agree	Neutral	Neutral	4
	Strongly agree	Neutral	Agree	Agree	Neutral	Neutral	Agree	Disagree	Neutral	Neutral	3
	Disgree	Disagree	Disagree	Disagree	Disagree	Neutral	Disagree	Disagree	Disagree	Disagree	3
	agree	Strongly agree	Agree	Agree	Agree	Agree	Agree	Agree	Disagree	Disagree	3
	agree	Agree	Agree	Agree	Agree	Neutral	Agree	Agree	Neutral	Neutral	3
	Strongly agree	Strongly agree	Agree	Agree	Agree	Agree	Agree	Agree	Neutral	Neutral	1
	Strongly agree	Agree	Agree	Strongly Agree	Strongly Agree	Strongly Agree	Strongly Agree	Strongly Agree	Strongly Agree	Strongly Agree	5
	agree	Agree	Agree	Strongly Agree	Agree	Agree	Agree	Agree	Neutral	Neutral	3
	Strongly agree	Strongly agree	Strongly Agree	Strongly Agree	Strongly Agree	Strongly Agree	Strongly Agree	Strongly Agree	Neutral	Neutral	1
	Strongly agree	Strongly agree	Strongly Agree	Strongly Agree	Strongly Agree	Strongly Agree	Strongly Agree	Strongly Agree	Neutral	Neutral	3
	Strongly agree	Strongly agree	Strongly Agree	Strongly Agree	Strongly Agree	Strongly Agree	Strongly Agree	Strongly Agree	Neutral	Neutral	4
	Strongly agree	Strongly agree	Neutral	Strongly Agree	Agree	Agree	Agree	Agree	Neutral	Neutral	3
	agree	Agree	Neutral	Neutral	Neutral	Neutral	Disagree	Disagree	Disagree	Disagree	4
	agree	Strongly agree	Agree	Strongly Agree	Agree	Agree	Strongly Agree	Strongly Agree	Agree	Agree	3
	Strongly agree	Agree	Agree	Strongly Agree	Agree	Agree	Strongly Agree	Strongly Agree	Agree	Agree	3
	Strongly agree	Strongly agree	Strongly Agree	Strongly Agree	Strongly Agree	Strongly Agree	Strongly Agree	Strongly Agree	Strongly Agree	Strongly Agree	4
	Strongly agree	Agree	Agree	Agree	Agree	Strongly Agree	Strongly Agree	Agree	Neutral	Neutral	3
	Strongly agree	Strongly agree	Strongly Agree	Strongly Agree	Strongly Agree	Strongly Agree	Strongly Agree	Strongly Agree	Strongly Agree	Strongly Agree	3
	Strongly agree	Strongly agree	Neutral	Strongly Agree	Strongly Agree	Strongly Agree	Strongly Agree	Neutral	Disagree	Disagree	2
	agree	Agree	Agree	Agree	Agree	Agree	Neutral	Agree	Neutral	Neutral	3
	Strongly agree	Strongly agree	Strongly Agree	Strongly Agree	Strongly Agree	Agree	Strongly Agree	Strongly Agree	Neutral	Neutral	3
	agree	Agree	Agree	Agree	Agree	Agree	Agree	Agree	Neutral	Neutral	3
	Strongly agree	Neutral	Agree	Agree	Neutral	Neutral	Agree	Disagree	Neutral	Neutral	3
CountA	400	400	400	400	400	400	400	400	400	400	400
count blank	0	0	0	0	0	0	0	0	0	0	0
Total	400	400	400	400	400	400	400	400	400	400	400
Strongly Agree	206	203	136	201	164	176	182	157	38	38	24
Agree	156	164	167	168	185	180	176	198	141	141	77
Neutral	31	23	75	19	35	37	35	31	182	182	219
Disgree	5	8	16	10	14	6	7	13	31	31	55
Strongly disagree	2	2	6	2	2	1	0	1	8	8	25
	400	400	400	400	400	400	400	400	400	400	400
Strongly Agree	0.515	0.5075	0.34	0.5025	0.41	0.44	0.455	0.3925	0.095	0.095	0.06	fitness 5
Agree	0.39	0.41	0.4175	0.42	0.4625	0.45	0.44	0.495	0.3525	0.3525	0.1925	fitness 4
Neutral	0.0775	0.0575	0.1875	0.0475	0.0875	0.0925	0.0875	0.0775	0.455	0.455	0.5475	fitness 3
Disgree	0.0125	0.02	0.04	0.025	0.035	0.015	0.0175	0.0325	0.0775	0.0775	0.1375	fitness 2
Strongly disagree	0.005	0.005	0.015	0.005	0.005	0.0025	0	0.0025	0.02	0.02	0.0625	fitness 1
	1	1	1	1	1	1	1	1	1	1	1

## Sheet: Items of attitude
	Table 1: Items of attitude
	Items	Name
	Consumption of balanced diet is beneficial for good health	F1
	Monitoring daily calorie consumption is beneficial for good health	F2
	Consuming balanced diet will reduce threat of infection of Covid-19	F3
	Monitoring daily calorie consumption will reduce threat of infection of Covid-19	F4
	Eating balanced diet will make me feel happy	F5
	Monitoring daily calorie consumption will make me feel happy	F6
	I will become stronger by consuming balanced diet	F7
	I will become stronger by monitoring my daily calorie intake	F8
	I will definitely consume balanced diet on daily basis due to threat of corona pandemic	F9
	I will definitely monitor my daily calorie consumption due to threat of corona pandemic	F10
	I will recommend others to consume balanced diet because of corona pandemic	F11
	I will recommend others to monitor daily calorie intake because of corona pandemic	F12

## Sheet: EFA Results
	EFA Results
	Results of Exploratory Factor Analysis
	Latent Variables	Factors	Items Mean	Standard Deviation	Factor loadings	Reliability analysis (Cronbach's alpha)
	Beliefs	F1	3.415	0.863	0.98479	0.85
		F2	3.257	1.157	0.98304
	Emotions	F3	1.603	0.729	0.86512	0.78
		F4	1.605	0.732	0.85579
		F5	1.972	0.908	0.57231
		F6	1.61	0.738	0.53546
		F7	1.762	0.792	0.5232
		F8	1.69	0.721	0.57298
	Intentions	F9	1.758	0.013	0.89252	0.82
		F10	1.758	0.752	0.89252
		F11	2.575	0.843	0.57415
		F12	1.667	0.709	0.54946

## Sheet: CFA Results
	CFA Results
	Model Fit Indices
	Measurement	Index
	Sample size	400
	Chi-Square	45.942
	Degrees of freedom	32
	CMIN (df)	1.435
	Goodness of fit index	0.978
	Root mean square error of approximation (RMSEA)	0.995

## Sheet: Factor Loadings
	Factor loadings
	Factor	Indicator	Estimate	Std. Error	z-value	p	Hypothesis
	Beliefs	F1	0.83	0.044	18.884	< .001	Accept H1
		F2	1.16	0.059	19.641	< .001	Accept H2
	Emotions	F5	0.63	0.041	15.374	< .001	Accept H5
		F6	0.61	0.031	19.534	< .001	Accept H6
		F7	0.66	0.033	20.165	< .001	Accept H7
		F8	0.62	0.03	20.87	< .001	Accept H8
		F4	0.48	0.034	14.151	< .001	Accept H4
	Intentions	F10	0.59	0.035	17.009	< .001	Accept H10
		F11	0.38	0.043	8.693	< .001	Accept H11
		F12	0.5	0.034	14.907	< .001	Accept H12
